# Supplementary material for: An orthorhombic polymorph of mulinic acid
Source: Acta Crystallogr Sect E Struct Rep Online. 2010 Jan 9;66(Pt 2):o331–2. doi: 10.1107/S1600536810000528 (PMC2979944; doi:10.1107/S1600536810000528)
Supplement: Supplementary file 1 [file e-66-0o331-sup1.cif]

##############################################################################
###                                                                        ###
###        Electronic paper (Acta Crystallographica Section E)             ###
###                                                                        ###
##############################################################################
#                                                                            #
# This CIF contains the data in a paper accepted for publication in Acta     #
# Crystallographica Section E. It conforms to the requirements of Notes      #
# for Authors for Section E, and has been peer reviewed under the auspices   #
# of the IUCr Commission on Journals.                                        #
#                                                                            #
# Full details of the Crystallographic Information File format               #
# are given in the paper "The Crystallographic Information File (CIF):       #
# a New Standard Archive File for Crystallography" by S. R. Hall, F. H.      #
# Allen and I. D. Brown [Acta Cryst. (1991), A47, 655-685].                  #
#                                                                            #
# The current version of the core CIF dictionary is obtainable from          #
# ftp://ftp.iucr.org/pub/cif_core.dic. The current version number is 2.4.    #
#                                                                            #
# Software is freely available for graphical display of the structure(s) in  #
# this CIF.  For information consult the CIF home page http://www.iucr.org/  #
# cif/home.html                                                              #
#                                                                            #
# This file may be used for bona fide research purposes within the           #
# scientific community so long as proper attribution is given to the journal # 
# article from which it was obtained.                                        #
#                                                                            #
##############################################################################
                                             
data_global
_audit_creation_method     'WinGX routine CIF_UPDATE'
_audit_conform_dict_name     cif_core.dic
_audit_conform_dict_version     2.4
_journal_data_validation_number     ?
_journal_date_recd_electronic     2009-12-23
_journal_date_accepted     2010-01-05
_journal_name_full     'Acta Crystallographica, Section E'
_journal_year     2010
_journal_volume     66
_journal_issue      2
_journal_page_first     o331
_journal_page_last     o332
_journal_paper_category     QO
_journal_coeditor_code     OM2310
_publ_contact_author_name     'Brito, Iv\'an'
_publ_contact_author_address
;Departamento de Qu\'imica
Facultad de Ciencias B\'asicas
Universidad de Antofagasta
Casilla 170
Antofagasta - Chile
;
_publ_contact_author_email     ivanbritob@yahoo.com
_publ_contact_author_fax     '56(55)637457'
_publ_contact_author_phone     '56(55)637814'
_publ_section_title
;
A polymorph of mulinic acid
;
loop_
    _publ_author_name
    _publ_author_address
    'Brito, Iv\'an'
;
Departamento de Qu\'imica
Facultad de Ciencias B\'asicas
Universidad de Antofagasta
Casilla 170
Antofagasta
Chile
;
    'B\'orquez, Jorge'
;
Departamento de Qu\'imica
Facultad de Ciencias B\'asicas
Universidad de Antofagasta
Casilla 170
Antofagasta
Chile
;
    'Loyola, Luis Alberto'
;
Departamento de Qu\'imica
Facultad de Ciencias B\'asicas
Universidad de Antofagasta
Casilla 170
Antofagasta
Chile
;
    'L\'opez-Rodr\'iguez, Mat\'ias'
;
Instituto de Bio-Org\'anica 'Antonio Gonz\'alez', Universidad de La Laguna,
Astrof\'isico Francisco S\'anchez N\%2, La Laguna, Tenerife, Spain
;
    'C\'ardenas, Alejandro'
;
Departamento de  F\'isica
Facultad de Ciencias B\'asicas
Universidad de Antofagasta
Casilla 170
Antofagasta
Chile
;
data_I
_audit_creation_method     'WinGX routine CIF_UPDATE'
_chemical_name_systematic
;
(3<i>S</i>,3a<i>S</i>,10b<i>R</i>)-3-isopropyl-5a,8-dimethyl-
2,3,4,5,5a,6,7,10,10a,10b-decahydro-<i>endo</i>-
epidioxycyclohepta[<i>e</i>]indene-3a(1<i>H</i>)-carboxylic acid
;
_chemical_name_common
;
mulinic acid
;
_chemical_formula_moiety     'C20 H30 O4'
_chemical_formula_sum     'C20 H30 O4'
_chemical_formula_iupac     'C20 H30 O4'
_chemical_formula_weight     334.44
_symmetry_cell_setting     orthorhombic
_symmetry_space_group_name_H-M     'P 21 21 21'
_symmetry_space_group_name_Hall     'P 2ac 2ab'
loop_
    _symmetry_equiv_pos_as_xyz
    'x, y, z'
    '-x+1/2, -y, z+1/2'
    'x+1/2, -y+1/2, -z'
    '-x, y+1/2, -z+1/2'
_cell_length_a     7.4160(15)
_cell_length_b     19.374(4)
_cell_length_c     26.767(5)
_cell_angle_alpha     90.000(10)
_cell_angle_beta     90.000(10)
_cell_angle_gamma     90.000(10)
_cell_volume     3845.8(13)
_cell_formula_units_Z     8
_cell_measurement_reflns_used     5298
_cell_measurement_theta_min     1.3
_cell_measurement_theta_max     28.6
_cell_measurement_temperature     293(2)
_exptl_crystal_description     prism
_exptl_crystal_colour     colourless
_exptl_crystal_size_max     0.18
_exptl_crystal_size_mid     0.15
_exptl_crystal_size_min     0.08
_exptl_crystal_density_diffrn     1.155
_exptl_crystal_density_method     'not measured'
_exptl_crystal_F_000     1456
_exptl_absorpt_coefficient_mu     0.079
_exptl_absorpt_correction_type     none
_exptl_special_details
;
;
_diffrn_ambient_temperature     293(2)
_diffrn_radiation_type     MoK\a
_diffrn_radiation_wavelength     0.71073
_diffrn_radiation_source     'fine-focus sealed tube'
_diffrn_radiation_monochromator     graphite
_diffrn_measurement_device_type
                                  'Nonius KappaCCD area-detector diffractometer'
_diffrn_measurement_method     '\f scans, and \w scans with \k  offsets'
_diffrn_reflns_number     43215
_diffrn_reflns_av_R_equivalents     0.08
_diffrn_reflns_theta_min     1.3
_diffrn_reflns_theta_max     28.59
_diffrn_reflns_theta_full     28.59
_diffrn_measured_fraction_theta_max     0.979
_diffrn_measured_fraction_theta_full     0.979
_diffrn_reflns_limit_h_min     -9
_diffrn_reflns_limit_h_max     9
_diffrn_reflns_limit_k_min     -26
_diffrn_reflns_limit_k_max     26
_diffrn_reflns_limit_l_min     -35
_diffrn_reflns_limit_l_max     35
_refine_special_details
;
Refinement of <i>F</i>^2^ against ALL reflections. The weighted <i>R</i>-factor
<i>wR</i> and goodness of fit <i>S</i> are based on <i>F</i>^2^, conventional
<i>R</i>-factors <i>R</i> are based on <i>F</i>, with <i>F</i> set to zero for
negative <i>F</i>^2^. The threshold expression of <i>F</i>^2^ >
2\s(<i>F</i>^2^) is used only for calculating <i>R</i>-factors(gt) <i>etc</i>.
and is not relevant to the choice of reflections for refinement.
<i>R</i>-factors based on <i>F</i>^2^ are statistically about twice as large
as those based on <i>F</i>, and <i>R</i>- factors based on ALL data will be
even larger.
;
_reflns_number_total     5387
_reflns_number_gt     4452
_reflns_threshold_expression     I>2\s(I)
_refine_ls_structure_factor_coef     Fsqd
_refine_ls_matrix_type     full
_refine_ls_R_factor_all     0.1118
_refine_ls_R_factor_gt     0.0914
_refine_ls_wR_factor_ref     0.2236
_refine_ls_goodness_of_fit_ref     1.253
_refine_ls_restrained_S_all     1.253
_refine_ls_number_reflns     5387
_refine_ls_number_parameters     444
_refine_ls_number_restraints     0
_refine_ls_hydrogen_treatment     constr
_refine_ls_weighting_scheme     calc
_refine_ls_weighting_details
         'calc w=1/[\s^2^(Fo^2^)+(0.1087P)^2^+1.0561P] where P=(Fo^2^+2Fc^2^)/3'
_atom_sites_solution_hydrogens     geom
_atom_sites_solution_primary     direct
_atom_sites_solution_secondary     difmap
_refine_ls_shift/su_max     0
_refine_ls_shift/su_mean     0
_refine_diff_density_max     0.449
_refine_diff_density_min     -0.479
_refine_ls_extinction_method     'SHELXL97 (Sheldrick, 2008)'
_refine_ls_extinction_coef     0.038(4)
loop_
    _atom_type_symbol
    _atom_type_description
    _atom_type_scat_dispersion_real
    _atom_type_scat_dispersion_imag
    _atom_type_scat_source
    C C 0.0033 0 'International Tables Vol C Tables 4.2.6.8 and 6.1.1.4'
    H H 0 0 'International Tables Vol C Tables 4.2.6.8 and 6.1.1.4'
    O O 0.0106 0 'International Tables Vol C Tables 4.2.6.8 and 6.1.1.4'
_computing_data_collection     'COLLECT (Nonius, 2000)'
_computing_cell_refinement     'DENZO-SMN (Otwinowski & Minor, 1997)'
_computing_data_reduction     'DENZO-SMN (Otwinowski & Minor, 1997)'
_computing_structure_solution     'SIR97 (Altomare <i>et al.</i>,  1999)'
_computing_structure_refinement     'SHELXL97 (Sheldrick, 2008)'
_computing_molecular_graphics
                  'ORTEP-3 for Windows (Farrugia, 1997) and PLATON (Spek, 2009)'
_computing_publication_material     'WinGX (Farrugia, 1999)'
loop_
    _atom_site_type_symbol
    _atom_site_label
    _atom_site_fract_x
    _atom_site_fract_y
    _atom_site_fract_z
    _atom_site_U_iso_or_equiv
    _atom_site_adp_type
    _atom_site_calc_flag
    _atom_site_refinement_flags
    _atom_site_occupancy
    _atom_site_disorder_assembly
    _atom_site_disorder_group
    O O1 1.0240(4) 0.5230(2) 0.81073(10) 0.0568(9) Uani d . 1 . .
    O O2 0.7577(4) 0.5035(2) 0.84418(9) 0.0526(8) Uani d . 1 . .
    H H2 0.8148 0.5086 0.8701 0.079 Uiso calc R 1 . .
    O O3 1.0415(5) 0.47601(16) 0.62047(10) 0.0487(7) Uani d . 1 . .
    O O4 0.9156(4) 0.42951(17) 0.59483(11) 0.0548(8) Uani d . 1 . .
    C C1 0.9999(6) 0.5802(2) 0.70754(15) 0.0400(9) Uani d . 1 . .
    H H1A 1.1148 0.5759 0.7246 0.048 Uiso calc R 1 . .
    H H1B 1.0218 0.5925 0.6729 0.048 Uiso calc R 1 . .
    C C2 0.8811(6) 0.6343(2) 0.73306(16) 0.0443(10) Uani d . 1 . .
    H H2A 0.8567 0.6722 0.7104 0.053 Uiso calc R 1 . .
    H H2B 0.9411 0.6525 0.7624 0.053 Uiso calc R 1 . .
    C C3 0.7038(5) 0.59812(19) 0.74797(14) 0.0353(8) Uani d . 1 . .
    H H3 0.6258 0.5986 0.7184 0.042 Uiso calc R 1 . .
    C C4 0.6015(6) 0.6359(2) 0.78963(15) 0.0432(9) Uani d . 1 . .
    H H4 0.6791 0.6373 0.8192 0.052 Uiso calc R 1 . .
    C C5 0.7641(5) 0.52173(18) 0.75618(12) 0.0302(7) Uani d . 1 . .
    C C6 0.6212(5) 0.4648(2) 0.75110(14) 0.0384(9) Uani d . 1 . .
    H H6A 0.5356 0.4679 0.7784 0.046 Uiso calc R 1 . .
    H H6B 0.5558 0.4705 0.72 0.046 Uiso calc R 1 . .
    C C7 0.7130(7) 0.3948(2) 0.75195(16) 0.0447(10) Uani d . 1 . .
    H H7A 0.621 0.36 0.7467 0.054 Uiso calc R 1 . .
    H H7B 0.7608 0.3878 0.7853 0.054 Uiso calc R 1 . .
    C C8 0.8680(6) 0.38068(19) 0.71418(15) 0.0400(9) Uani d . 1 . .
    C C9 0.9969(5) 0.44437(19) 0.70991(13) 0.0347(8) Uani d . 1 . .
    H H9 1.0742 0.4438 0.7396 0.042 Uiso calc R 1 . .
    C C10 0.8922(5) 0.51262(18) 0.71109(12) 0.0307(7) Uani d . 1 . .
    H H10 0.8142 0.5119 0.6815 0.037 Uiso calc R 1 . .
    C C11 1.1245(5) 0.4450(2) 0.66369(14) 0.0409(9) Uani d . 1 . .
    H H11 1.2274 0.4742 0.6726 0.049 Uiso calc R 1 . .
    C C12 1.2001(7) 0.3765(3) 0.64918(17) 0.0552(12) Uani d . 1 . .
    H H12 1.3186 0.3646 0.6565 0.066 Uiso calc R 1 . .
    C C13 1.0920(8) 0.3340(2) 0.62570(16) 0.0522(12) Uani d . 1 . .
    C C14 0.9036(7) 0.3622(2) 0.61696(16) 0.0494(11) Uani d . 1 . .
    H H14 0.8456 0.332 0.5923 0.059 Uiso calc R 1 . .
    C C15 0.7823(6) 0.3629(2) 0.66327(16) 0.0469(10) Uani d . 1 . .
    H H15A 0.7272 0.3177 0.6662 0.056 Uiso calc R 1 . .
    H H15B 0.6859 0.3957 0.6573 0.056 Uiso calc R 1 . .
    C C16 1.1342(10) 0.2621(3) 0.6100(2) 0.0788(18) Uani d . 1 . .
    H H16A 1.2567 0.2514 0.6187 0.118 Uiso calc R 1 . .
    H H16B 1.1189 0.2579 0.5745 0.118 Uiso calc R 1 . .
    H H16C 1.0544 0.2307 0.6267 0.118 Uiso calc R 1 . .
    C C17 0.9659(9) 0.3176(2) 0.7367(2) 0.0638(14) Uani d . 1 . .
    H H17A 1.0523 0.3003 0.7132 0.096 Uiso calc R 1 . .
    H H17B 0.8795 0.2822 0.7442 0.096 Uiso calc R 1 . .
    H H17C 1.0267 0.3311 0.7668 0.096 Uiso calc R 1 . .
    C C18 0.5621(9) 0.7103(3) 0.7738(2) 0.0706(15) Uani d . 1 . .
    H H18A 0.4991 0.7337 0.8001 0.106 Uiso calc R 1 . .
    H H18B 0.489 0.7102 0.7442 0.106 Uiso calc R 1 . .
    H H18C 0.6735 0.7338 0.7671 0.106 Uiso calc R 1 . .
    C C19 0.4256(6) 0.6015(3) 0.80408(19) 0.0585(12) Uani d . 1 . .
    H H19A 0.4502 0.5573 0.8188 0.088 Uiso calc R 1 . .
    H H19B 0.3522 0.5955 0.7749 0.088 Uiso calc R 1 . .
    H H19C 0.3629 0.6299 0.8278 0.088 Uiso calc R 1 . .
    C C20 0.8616(5) 0.51600(19) 0.80626(13) 0.0331(8) Uani d . 1 . .
    O O1A 0.5588(4) 0.48787(19) 0.43116(10) 0.0542(8) Uani d . 1 . .
    O O2A 0.2933(4) 0.50197(18) 0.39526(9) 0.0485(8) Uani d . 1 . .
    H H2AA 0.3511 0.4933 0.3699 0.073 Uiso calc R 1 . .
    O O3A 0.5334(5) 0.54458(17) 0.62191(10) 0.0529(8) Uani d . 1 . .
    O O4A 0.3982(5) 0.59001(18) 0.64451(12) 0.0583(9) Uani d . 1 . .
    C C1A 0.5303(6) 0.4365(2) 0.53523(15) 0.0413(9) Uani d . 1 . .
    H H1A1 0.646 0.4431 0.519 0.05 Uiso calc R 1 . .
    H H1A2 0.5503 0.4257 0.5702 0.05 Uiso calc R 1 . .
    C C2A 0.4232(6) 0.3791(2) 0.50961(17) 0.0483(10) Uani d . 1 . .
    H H2A1 0.4017 0.3415 0.5328 0.058 Uiso calc R 1 . .
    H H2A2 0.4899 0.3613 0.4812 0.058 Uiso calc R 1 . .
    C C3A 0.2422(5) 0.41043(19) 0.49212(13) 0.0348(8) Uani d . 1 . .
    H H3A 0.1601 0.409 0.5208 0.042 Uiso calc R 1 . .
    C C4A 0.1512(6) 0.3704(2) 0.44994(15) 0.0428(9) Uani d . 1 . .
    H H4A 0.2264 0.3751 0.42 0.051 Uiso calc R 1 . .
    C C5A 0.2929(5) 0.48839(19) 0.48342(12) 0.0293(7) Uani d . 1 . .
    C C6A 0.1421(5) 0.5416(2) 0.48575(14) 0.0375(8) Uani d . 1 . .
    H H6A1 0.0605 0.5352 0.4578 0.045 Uiso calc R 1 . .
    H H6A2 0.0742 0.536 0.5165 0.045 Uiso calc R 1 . .
    C C7A 0.2246(6) 0.6134(2) 0.48375(15) 0.0441(10) Uani d . 1 . .
    H H7A1 0.1275 0.6467 0.4868 0.053 Uiso calc R 1 . .
    H H7A2 0.2773 0.6196 0.4509 0.053 Uiso calc R 1 . .
    C C8A 0.3718(6) 0.6322(2) 0.52339(15) 0.0414(9) Uani d . 1 . .
    C C9A 0.5069(5) 0.57135(19) 0.53126(13) 0.0341(8) Uani d . 1 . .
    H H9A 0.5908 0.5723 0.503 0.041 Uiso calc R 1 . .
    C C10A 0.4126(5) 0.50107(18) 0.52985(11) 0.0305(7) Uani d . 1 . .
    H H10A 0.3306 0.5006 0.5586 0.037 Uiso calc R 1 . .
    C C11A 0.6238(6) 0.5749(2) 0.57973(15) 0.0461(10) Uani d . 1 . .
    H H11A 0.7315 0.5468 0.5735 0.055 Uiso calc R 1 . .
    C C12A 0.6884(7) 0.6452(3) 0.59389(17) 0.0612(14) Uani d . 1 . .
    H H12A 0.8067 0.6589 0.588 0.073 Uiso calc R 1 . .
    C C13A 0.5714(9) 0.6868(3) 0.61497(18) 0.0599(14) Uani d . 1 . .
    C C14A 0.3857(7) 0.6562(2) 0.62047(17) 0.0519(11) Uani d . 1 . .
    H H14A 0.3192 0.6864 0.6433 0.062 Uiso calc R 1 . .
    C C15A 0.2736(7) 0.6515(2) 0.57253(17) 0.0487(10) Uani d . 1 . .
    H H15C 0.2152 0.6957 0.5675 0.058 Uiso calc R 1 . .
    H H15D 0.1791 0.6177 0.578 0.058 Uiso calc R 1 . .
    C C16A 0.6059(11) 0.7598(3) 0.6313(2) 0.089(2) Uani d . 1 . .
    H H16D 0.7287 0.7719 0.6241 0.133 Uiso calc R 1 . .
    H H16E 0.5846 0.7637 0.6666 0.133 Uiso calc R 1 . .
    H H16F 0.5263 0.7904 0.6137 0.133 Uiso calc R 1 . .
    C C17A 0.4677(9) 0.6961(2) 0.5010(2) 0.0645(14) Uani d . 1 . .
    H H17D 0.3793 0.7299 0.4916 0.097 Uiso calc R 1 . .
    H H17E 0.5354 0.6825 0.4721 0.097 Uiso calc R 1 . .
    H H17F 0.5477 0.7155 0.5254 0.097 Uiso calc R 1 . .
    C C18A 0.1365(10) 0.2934(3) 0.4622(3) 0.0786(18) Uani d . 1 . .
    H H18D 0.0555 0.2872 0.4898 0.118 Uiso calc R 1 . .
    H H18E 0.2533 0.2758 0.4709 0.118 Uiso calc R 1 . .
    H H18F 0.0913 0.2691 0.4336 0.118 Uiso calc R 1 . .
    C C19A -0.0363(7) 0.3971(3) 0.4373(2) 0.0663(14) Uani d . 1 . .
    H H19D -0.028 0.4439 0.4259 0.099 Uiso calc R 1 . .
    H H19E -0.111 0.3951 0.4665 0.099 Uiso calc R 1 . .
    H H19F -0.0881 0.3689 0.4115 0.099 Uiso calc R 1 . .
    C C20A 0.3954(5) 0.49324(19) 0.43429(12) 0.0337(8) Uani d . 1 . .
loop_
    _atom_site_aniso_label
    _atom_site_aniso_U_11
    _atom_site_aniso_U_22
    _atom_site_aniso_U_33
    _atom_site_aniso_U_12
    _atom_site_aniso_U_13
    _atom_site_aniso_U_23
    O1 0.0367(16) 0.107(3) 0.0270(13) -0.0195(17) -0.0079(12) 0.0018(15)
    O2 0.0400(14) 0.095(2) 0.0229(12) -0.0030(16) 0.0021(11) 0.0077(15)
    O3 0.0585(18) 0.0556(17) 0.0320(14) -0.0015(15) 0.0073(14) 0.0055(12)
    O4 0.0499(18) 0.070(2) 0.0448(17) 0.0049(16) -0.0087(15) 0.0053(15)
    C1 0.040(2) 0.048(2) 0.0325(19) -0.0154(18) 0.0021(17) 0.0026(16)
    C2 0.052(2) 0.042(2) 0.039(2) -0.010(2) 0.0065(19) -0.0013(17)
    C3 0.037(2) 0.0415(19) 0.0277(17) -0.0020(16) -0.0024(16) -0.0018(15)
    C4 0.042(2) 0.052(2) 0.0352(19) 0.005(2) -0.0042(18) -0.0091(17)
    C5 0.0302(17) 0.0405(18) 0.0200(14) -0.0088(15) -0.0019(13) 0.0006(13)
    C6 0.0318(19) 0.054(2) 0.0297(17) -0.0150(17) 0.0011(15) -0.0033(16)
    C7 0.056(3) 0.039(2) 0.038(2) -0.0126(19) 0.008(2) 0.0039(16)
    C8 0.048(2) 0.0360(18) 0.036(2) -0.0017(18) 0.0025(18) 0.0026(15)
    C9 0.0317(18) 0.047(2) 0.0253(16) 0.0014(16) -0.0027(15) 0.0022(15)
    C10 0.0298(16) 0.0423(18) 0.0200(14) -0.0042(15) 0.0000(13) 0.0012(13)
    C11 0.0316(19) 0.059(2) 0.0326(19) -0.0009(18) 0.0009(16) -0.0007(17)
    C12 0.046(2) 0.077(3) 0.043(2) 0.020(3) 0.003(2) -0.004(2)
    C13 0.066(3) 0.052(2) 0.038(2) 0.015(2) 0.007(2) -0.0054(19)
    C14 0.055(3) 0.055(2) 0.038(2) 0.003(2) -0.003(2) -0.0140(19)
    C15 0.050(2) 0.048(2) 0.043(2) -0.007(2) 0.0003(19) -0.0107(18)
    C16 0.109(5) 0.064(3) 0.064(3) 0.032(3) 0.005(4) -0.012(3)
    C17 0.085(4) 0.054(3) 0.053(3) 0.012(3) 0.007(3) 0.014(2)
    C18 0.077(4) 0.056(3) 0.079(4) 0.015(3) 0.012(3) -0.009(3)
    C19 0.039(2) 0.087(3) 0.049(3) 0.000(2) 0.009(2) -0.009(2)
    C20 0.0361(19) 0.0412(19) 0.0221(15) -0.0036(16) -0.0036(14) -0.0019(14)
    O1A 0.0362(15) 0.101(2) 0.0252(12) 0.0121(17) 0.0038(11) -0.0004(15)
    O2A 0.0437(15) 0.083(2) 0.0188(11) -0.0009(17) -0.0032(11) 0.0062(14)
    O3A 0.066(2) 0.0612(18) 0.0314(14) -0.0056(17) -0.0109(15) 0.0053(13)
    O4A 0.062(2) 0.069(2) 0.0445(17) -0.0099(18) 0.0064(16) 0.0081(15)
    C1A 0.039(2) 0.052(2) 0.0333(19) 0.0154(18) -0.0056(17) 0.0048(16)
    C2A 0.055(3) 0.045(2) 0.044(2) 0.014(2) -0.010(2) 0.0045(18)
    C3A 0.040(2) 0.0404(18) 0.0242(16) 0.0053(17) 0.0016(15) 0.0046(14)
    C4A 0.050(2) 0.044(2) 0.034(2) -0.0052(19) 0.0020(18) -0.0026(17)
    C5A 0.0272(16) 0.0405(17) 0.0200(14) 0.0035(15) -0.0025(13) 0.0029(13)
    C6A 0.0330(19) 0.046(2) 0.0333(19) 0.0085(17) -0.0058(16) -0.0012(16)
    C7A 0.056(2) 0.041(2) 0.035(2) 0.017(2) -0.008(2) 0.0055(16)
    C8A 0.051(2) 0.0385(19) 0.0351(19) -0.0003(19) -0.0012(18) 0.0026(16)
    C9A 0.0313(18) 0.047(2) 0.0237(16) -0.0014(16) 0.0008(14) 0.0013(14)
    C10A 0.0313(17) 0.0421(18) 0.0180(14) 0.0030(15) -0.0028(13) 0.0004(13)
    C11A 0.038(2) 0.067(3) 0.033(2) -0.003(2) -0.0047(18) -0.0005(18)
    C12A 0.055(3) 0.091(4) 0.038(2) -0.031(3) -0.005(2) 0.002(2)
    C13A 0.081(4) 0.065(3) 0.034(2) -0.027(3) -0.005(2) -0.003(2)
    C14A 0.061(3) 0.056(2) 0.039(2) -0.003(2) 0.005(2) -0.0095(19)
    C15A 0.052(2) 0.045(2) 0.049(2) 0.008(2) 0.003(2) -0.0054(19)
    C16A 0.134(6) 0.070(4) 0.061(3) -0.041(4) -0.006(4) -0.007(3)
    C17A 0.087(4) 0.050(3) 0.056(3) -0.013(3) -0.007(3) 0.016(2)
    C18A 0.098(4) 0.050(3) 0.088(4) -0.019(3) -0.019(4) 0.000(3)
    C19A 0.054(3) 0.076(3) 0.068(3) -0.008(3) -0.020(3) -0.010(3)
    C20A 0.0375(19) 0.0413(18) 0.0223(15) 0.0019(16) 0.0004(14) 0.0029(14)
_geom_special_details
;
All s.u.'s (except the s.u. in the dihedral angle between two l.s. planes) are
estimated using the full covariance matrix. The cell s.u.'s are taken into
account individually in the estimation of s.u.'s in distances, angles and
torsion angles; correlations between s.u.'s in cell parameters are only used
when they are defined by crystal symmetry. An approximate (isotropic)
treatment of cell s.u.'s is used for estimating s.u.'s involving l.s. planes.
;
loop_
    _geom_bond_atom_site_label_1
    _geom_bond_atom_site_label_2
    _geom_bond_site_symmetry_2
    _geom_bond_distance
    _geom_bond_publ_flag
    O1 C20 . 1.218(5) ?
    O2 C20 . 1.298(5) ?
    O2 H2 . 0.82 ?
    O3 C11 . 1.442(5) ?
    O3 O4 . 1.468(4) ?
    O4 C14 . 1.435(6) ?
    C1 C2 . 1.530(6) ?
    C1 C10 . 1.537(5) ?
    C1 H1A . 0.97 ?
    C1 H1B . 0.97 ?
    C2 C3 . 1.542(6) ?
    C2 H2A . 0.97 ?
    C2 H2B . 0.97 ?
    C3 C4 . 1.535(5) ?
    C3 C5 . 1.562(5) ?
    C3 H3 . 0.98 ?
    C4 C19 . 1.515(6) ?
    C4 C18 . 1.531(7) ?
    C4 H4 . 0.98 ?
    C5 C20 . 1.527(5) ?
    C5 C6 . 1.536(5) ?
    C5 C10 . 1.546(5) ?
    C6 C7 . 1.517(6) ?
    C6 H6A . 0.97 ?
    C6 H6B . 0.97 ?
    C7 C8 . 1.555(6) ?
    C7 H7A . 0.97 ?
    C7 H7B . 0.97 ?
    C8 C15 . 1.543(6) ?
    C8 C17 . 1.545(6) ?
    C8 C9 . 1.565(5) ?
    C9 C10 . 1.534(5) ?
    C9 C11 . 1.558(5) ?
    C9 H9 . 0.98 ?
    C10 H10 . 0.98 ?
    C11 C12 . 1.491(6) ?
    C11 H11 . 0.98 ?
    C12 C13 . 1.310(7) ?
    C12 H12 . 0.93 ?
    C13 C16 . 1.488(6) ?
    C13 C14 . 1.519(7) ?
    C14 C15 . 1.531(6) ?
    C14 H14 . 0.98 ?
    C15 H15A . 0.97 ?
    C15 H15B . 0.97 ?
    C16 H16A . 0.96 ?
    C16 H16B . 0.96 ?
    C16 H16C . 0.96 ?
    C17 H17A . 0.96 ?
    C17 H17B . 0.96 ?
    C17 H17C . 0.96 ?
    C18 H18A . 0.96 ?
    C18 H18B . 0.96 ?
    C18 H18C . 0.96 ?
    C19 H19A . 0.96 ?
    C19 H19B . 0.96 ?
    C19 H19C . 0.96 ?
    O1A C20A . 1.220(5) ?
    O2A C20A . 1.301(4) ?
    O2A H2AA . 0.82 ?
    O3A C11A . 1.438(5) ?
    O3A O4A . 1.465(5) ?
    O4A C14A . 1.437(6) ?
    C1A C2A . 1.529(6) ?
    C1A C10A . 1.532(5) ?
    C1A H1A1 . 0.97 ?
    C1A H1A2 . 0.97 ?
    C2A C3A . 1.546(6) ?
    C2A H2A1 . 0.97 ?
    C2A H2A2 . 0.97 ?
    C3A C4A . 1.527(5) ?
    C3A C5A . 1.574(5) ?
    C3A H3A . 0.98 ?
    C4A C19A . 1.522(7) ?
    C4A C18A . 1.530(6) ?
    C4A H4A . 0.98 ?
    C5A C20A . 1.522(5) ?
    C5A C6A . 1.522(5) ?
    C5A C10A . 1.547(4) ?
    C6A C7A . 1.521(6) ?
    C6A H6A1 . 0.97 ?
    C6A H6A2 . 0.97 ?
    C7A C8A . 1.565(6) ?
    C7A H7A1 . 0.97 ?
    C7A H7A2 . 0.97 ?
    C8A C17A . 1.548(6) ?
    C8A C15A . 1.549(6) ?
    C8A C9A . 1.561(5) ?
    C9A C10A . 1.531(5) ?
    C9A C11A . 1.562(5) ?
    C9A H9A . 0.98 ?
    C10A H10A . 0.98 ?
    C11A C12A . 1.493(7) ?
    C11A H11A . 0.98 ?
    C12A C13A . 1.312(8) ?
    C12A H12A . 0.93 ?
    C13A C16A . 1.502(7) ?
    C13A C14A . 1.507(8) ?
    C14A C15A . 1.532(7) ?
    C14A H14A . 0.98 ?
    C15A H15C . 0.97 ?
    C15A H15D . 0.97 ?
    C16A H16D . 0.96 ?
    C16A H16E . 0.96 ?
    C16A H16F . 0.96 ?
    C17A H17D . 0.96 ?
    C17A H17E . 0.96 ?
    C17A H17F . 0.96 ?
    C18A H18D . 0.96 ?
    C18A H18E . 0.96 ?
    C18A H18F . 0.96 ?
    C19A H19D . 0.96 ?
    C19A H19E . 0.96 ?
    C19A H19F . 0.96 ?
loop_
    _geom_angle_atom_site_label_1
    _geom_angle_atom_site_label_2
    _geom_angle_atom_site_label_3
    _geom_angle_site_symmetry_1
    _geom_angle_site_symmetry_3
    _geom_angle
    _geom_angle_publ_flag
    C20 O2 H2 . . 109.5 ?
    C11 O3 O4 . . 113.0(3) ?
    C14 O4 O3 . . 113.8(3) ?
    C2 C1 C10 . . 104.8(3) ?
    C2 C1 H1A . . 110.8 ?
    C10 C1 H1A . . 110.8 ?
    C2 C1 H1B . . 110.8 ?
    C10 C1 H1B . . 110.8 ?
    H1A C1 H1B . . 108.9 ?
    C1 C2 C3 . . 107.2(3) ?
    C1 C2 H2A . . 110.3 ?
    C3 C2 H2A . . 110.3 ?
    C1 C2 H2B . . 110.3 ?
    C3 C2 H2B . . 110.3 ?
    H2A C2 H2B . . 108.5 ?
    C4 C3 C2 . . 113.1(3) ?
    C4 C3 C5 . . 119.4(3) ?
    C2 C3 C5 . . 102.8(3) ?
    C4 C3 H3 . . 106.9 ?
    C2 C3 H3 . . 106.9 ?
    C5 C3 H3 . . 106.9 ?
    C19 C4 C18 . . 108.7(4) ?
    C19 C4 C3 . . 113.7(4) ?
    C18 C4 C3 . . 110.0(4) ?
    C19 C4 H4 . . 108.1 ?
    C18 C4 H4 . . 108.1 ?
    C3 C4 H4 . . 108.1 ?
    C20 C5 C6 . . 110.6(3) ?
    C20 C5 C10 . . 112.7(3) ?
    C6 C5 C10 . . 105.8(3) ?
    C20 C5 C3 . . 109.2(3) ?
    C6 C5 C3 . . 118.1(3) ?
    C10 C5 C3 . . 100.0(3) ?
    C7 C6 C5 . . 109.3(3) ?
    C7 C6 H6A . . 109.8 ?
    C5 C6 H6A . . 109.8 ?
    C7 C6 H6B . . 109.8 ?
    C5 C6 H6B . . 109.8 ?
    H6A C6 H6B . . 108.3 ?
    C6 C7 C8 . . 118.6(3) ?
    C6 C7 H7A . . 107.7 ?
    C8 C7 H7A . . 107.7 ?
    C6 C7 H7B . . 107.7 ?
    C8 C7 H7B . . 107.7 ?
    H7A C7 H7B . . 107.1 ?
    C15 C8 C17 . . 111.2(4) ?
    C15 C8 C7 . . 108.0(4) ?
    C17 C8 C7 . . 103.4(4) ?
    C15 C8 C9 . . 111.3(3) ?
    C17 C8 C9 . . 111.4(4) ?
    C7 C8 C9 . . 111.1(3) ?
    C10 C9 C11 . . 108.5(3) ?
    C10 C9 C8 . . 111.6(3) ?
    C11 C9 C8 . . 115.8(3) ?
    C10 C9 H9 . . 106.8 ?
    C11 C9 H9 . . 106.8 ?
    C8 C9 H9 . . 106.8 ?
    C9 C10 C1 . . 118.0(3) ?
    C9 C10 C5 . . 115.2(3) ?
    C1 C10 C5 . . 105.7(3) ?
    C9 C10 H10 . . 105.6 ?
    C1 C10 H10 . . 105.6 ?
    C5 C10 H10 . . 105.6 ?
    O3 C11 C12 . . 108.8(3) ?
    O3 C11 C9 . . 112.4(3) ?
    C12 C11 C9 . . 115.4(4) ?
    O3 C11 H11 . . 106.6 ?
    C12 C11 H11 . . 106.6 ?
    C9 C11 H11 . . 106.6 ?
    C13 C12 C11 . . 117.0(4) ?
    C13 C12 H12 . . 121.5 ?
    C11 C12 H12 . . 121.5 ?
    C12 C13 C16 . . 126.5(5) ?
    C12 C13 C14 . . 114.2(4) ?
    C16 C13 C14 . . 119.2(5) ?
    O4 C14 C13 . . 109.5(4) ?
    O4 C14 C15 . . 111.3(4) ?
    C13 C14 C15 . . 114.7(4) ?
    O4 C14 H14 . . 107 ?
    C13 C14 H14 . . 107 ?
    C15 C14 H14 . . 107 ?
    C14 C15 C8 . . 118.4(4) ?
    C14 C15 H15A . . 107.7 ?
    C8 C15 H15A . . 107.7 ?
    C14 C15 H15B . . 107.7 ?
    C8 C15 H15B . . 107.7 ?
    H15A C15 H15B . . 107.1 ?
    C13 C16 H16A . . 109.5 ?
    C13 C16 H16B . . 109.5 ?
    H16A C16 H16B . . 109.5 ?
    C13 C16 H16C . . 109.5 ?
    H16A C16 H16C . . 109.5 ?
    H16B C16 H16C . . 109.5 ?
    C8 C17 H17A . . 109.5 ?
    C8 C17 H17B . . 109.5 ?
    H17A C17 H17B . . 109.5 ?
    C8 C17 H17C . . 109.5 ?
    H17A C17 H17C . . 109.5 ?
    H17B C17 H17C . . 109.5 ?
    C4 C18 H18A . . 109.5 ?
    C4 C18 H18B . . 109.5 ?
    H18A C18 H18B . . 109.5 ?
    C4 C18 H18C . . 109.5 ?
    H18A C18 H18C . . 109.5 ?
    H18B C18 H18C . . 109.5 ?
    C4 C19 H19A . . 109.5 ?
    C4 C19 H19B . . 109.5 ?
    H19A C19 H19B . . 109.5 ?
    C4 C19 H19C . . 109.5 ?
    H19A C19 H19C . . 109.5 ?
    H19B C19 H19C . . 109.5 ?
    O1 C20 O2 . . 122.1(3) ?
    O1 C20 C5 . . 123.1(3) ?
    O2 C20 C5 . . 114.8(3) ?
    C20A O2A H2AA . . 109.5 ?
    C11A O3A O4A . . 113.5(3) ?
    C14A O4A O3A . . 113.3(3) ?
    C2A C1A C10A . . 104.8(3) ?
    C2A C1A H1A1 . . 110.8 ?
    C10A C1A H1A1 . . 110.8 ?
    C2A C1A H1A2 . . 110.8 ?
    C10A C1A H1A2 . . 110.8 ?
    H1A1 C1A H1A2 . . 108.9 ?
    C1A C2A C3A . . 107.5(3) ?
    C1A C2A H2A1 . . 110.2 ?
    C3A C2A H2A1 . . 110.2 ?
    C1A C2A H2A2 . . 110.2 ?
    C3A C2A H2A2 . . 110.2 ?
    H2A1 C2A H2A2 . . 108.5 ?
    C4A C3A C2A . . 114.1(3) ?
    C4A C3A C5A . . 118.9(3) ?
    C2A C3A C5A . . 102.4(3) ?
    C4A C3A H3A . . 106.9 ?
    C2A C3A H3A . . 106.9 ?
    C5A C3A H3A . . 106.9 ?
    C19A C4A C3A . . 113.3(4) ?
    C19A C4A C18A . . 108.2(4) ?
    C3A C4A C18A . . 111.6(4) ?
    C19A C4A H4A . . 107.8 ?
    C3A C4A H4A . . 107.8 ?
    C18A C4A H4A . . 107.8 ?
    C20A C5A C6A . . 111.1(3) ?
    C20A C5A C10A . . 113.4(3) ?
    C6A C5A C10A . . 106.3(3) ?
    C20A C5A C3A . . 107.8(3) ?
    C6A C5A C3A . . 117.9(3) ?
    C10A C5A C3A . . 99.8(3) ?
    C7A C6A C5A . . 108.8(3) ?
    C7A C6A H6A1 . . 109.9 ?
    C5A C6A H6A1 . . 109.9 ?
    C7A C6A H6A2 . . 109.9 ?
    C5A C6A H6A2 . . 109.9 ?
    H6A1 C6A H6A2 . . 108.3 ?
    C6A C7A C8A . . 118.0(3) ?
    C6A C7A H7A1 . . 107.8 ?
    C8A C7A H7A1 . . 107.8 ?
    C6A C7A H7A2 . . 107.8 ?
    C8A C7A H7A2 . . 107.8 ?
    H7A1 C7A H7A2 . . 107.1 ?
    C17A C8A C15A . . 110.6(4) ?
    C17A C8A C9A . . 111.2(4) ?
    C15A C8A C9A . . 111.7(3) ?
    C17A C8A C7A . . 104.1(3) ?
    C15A C8A C7A . . 107.7(4) ?
    C9A C8A C7A . . 111.3(3) ?
    C10A C9A C8A . . 112.1(3) ?
    C10A C9A C11A . . 108.2(3) ?
    C8A C9A C11A . . 115.8(3) ?
    C10A C9A H9A . . 106.8 ?
    C8A C9A H9A . . 106.8 ?
    C11A C9A H9A . . 106.8 ?
    C9A C10A C1A . . 117.6(3) ?
    C9A C10A C5A . . 115.0(3) ?
    C1A C10A C5A . . 105.8(3) ?
    C9A C10A H10A . . 105.8 ?
    C1A C10A H10A . . 105.8 ?
    C5A C10A H10A . . 105.8 ?
    O3A C11A C12A . . 108.8(4) ?
    O3A C11A C9A . . 112.1(3) ?
    C12A C11A C9A . . 115.4(4) ?
    O3A C11A H11A . . 106.7 ?
    C12A C11A H11A . . 106.7 ?
    C9A C11A H11A . . 106.7 ?
    C13A C12A C11A . . 117.2(5) ?
    C13A C12A H12A . . 121.4 ?
    C11A C12A H12A . . 121.4 ?
    C12A C13A C16A . . 126.2(6) ?
    C12A C13A C14A . . 113.9(4) ?
    C16A C13A C14A . . 119.8(6) ?
    O4A C14A C13A . . 109.6(4) ?
    O4A C14A C15A . . 110.9(4) ?
    C13A C14A C15A . . 116.0(4) ?
    O4A C14A H14A . . 106.6 ?
    C13A C14A H14A . . 106.6 ?
    C15A C14A H14A . . 106.6 ?
    C14A C15A C8A . . 118.1(4) ?
    C14A C15A H15C . . 107.8 ?
    C8A C15A H15C . . 107.8 ?
    C14A C15A H15D . . 107.8 ?
    C8A C15A H15D . . 107.8 ?
    H15C C15A H15D . . 107.1 ?
    C13A C16A H16D . . 109.5 ?
    C13A C16A H16E . . 109.5 ?
    H16D C16A H16E . . 109.5 ?
    C13A C16A H16F . . 109.5 ?
    H16D C16A H16F . . 109.5 ?
    H16E C16A H16F . . 109.5 ?
    C8A C17A H17D . . 109.5 ?
    C8A C17A H17E . . 109.5 ?
    H17D C17A H17E . . 109.5 ?
    C8A C17A H17F . . 109.5 ?
    H17D C17A H17F . . 109.5 ?
    H17E C17A H17F . . 109.5 ?
    C4A C18A H18D . . 109.5 ?
    C4A C18A H18E . . 109.5 ?
    H18D C18A H18E . . 109.5 ?
    C4A C18A H18F . . 109.5 ?
    H18D C18A H18F . . 109.5 ?
    H18E C18A H18F . . 109.5 ?
    C4A C19A H19D . . 109.5 ?
    C4A C19A H19E . . 109.5 ?
    H19D C19A H19E . . 109.5 ?
    C4A C19A H19F . . 109.5 ?
    H19D C19A H19F . . 109.5 ?
    H19E C19A H19F . . 109.5 ?
    O1A C20A O2A . . 122.3(3) ?
    O1A C20A C5A . . 123.4(3) ?
    O2A C20A C5A . . 114.3(3) ?
loop_
    _geom_torsion_atom_site_label_1
    _geom_torsion_atom_site_label_2
    _geom_torsion_atom_site_label_3
    _geom_torsion_atom_site_label_4
    _geom_torsion_site_symmetry_1
    _geom_torsion_site_symmetry_2
    _geom_torsion_site_symmetry_3
    _geom_torsion_site_symmetry_4
    _geom_torsion
    _geom_torsion_publ_flag
    C11 O3 O4 C14 . . . . -1.5(4) ?
    C10 C1 C2 C3 . . . . -3.2(4) ?
    C1 C2 C3 C4 . . . . 158.9(3) ?
    C1 C2 C3 C5 . . . . 28.7(4) ?
    C2 C3 C4 C19 . . . . 179.1(4) ?
    C5 C3 C4 C19 . . . . -59.6(5) ?
    C2 C3 C4 C18 . . . . 57.0(5) ?
    C5 C3 C4 C18 . . . . 178.2(4) ?
    C4 C3 C5 C20 . . . . -49.9(4) ?
    C2 C3 C5 C20 . . . . 76.4(3) ?
    C4 C3 C5 C6 . . . . 77.6(4) ?
    C2 C3 C5 C6 . . . . -156.2(3) ?
    C4 C3 C5 C10 . . . . -168.3(3) ?
    C2 C3 C5 C10 . . . . -42.1(3) ?
    C20 C5 C6 C7 . . . . -62.5(4) ?
    C10 C5 C6 C7 . . . . 59.8(4) ?
    C3 C5 C6 C7 . . . . 170.7(3) ?
    C5 C6 C7 C8 . . . . -54.2(5) ?
    C6 C7 C8 C15 . . . . -79.9(4) ?
    C6 C7 C8 C17 . . . . 162.2(4) ?
    C6 C7 C8 C9 . . . . 42.5(5) ?
    C15 C8 C9 C10 . . . . 81.2(4) ?
    C17 C8 C9 C10 . . . . -154.0(3) ?
    C7 C8 C9 C10 . . . . -39.2(4) ?
    C15 C8 C9 C11 . . . . -43.6(5) ?
    C17 C8 C9 C11 . . . . 81.2(4) ?
    C7 C8 C9 C11 . . . . -164.0(3) ?
    C11 C9 C10 C1 . . . . -51.6(4) ?
    C8 C9 C10 C1 . . . . 179.7(3) ?
    C11 C9 C10 C5 . . . . -177.6(3) ?
    C8 C9 C10 C5 . . . . 53.6(4) ?
    C2 C1 C10 C9 . . . . -154.6(3) ?
    C2 C1 C10 C5 . . . . -24.0(4) ?
    C20 C5 C10 C9 . . . . 57.5(4) ?
    C6 C5 C10 C9 . . . . -63.6(4) ?
    C3 C5 C10 C9 . . . . 173.3(3) ?
    C20 C5 C10 C1 . . . . -74.7(4) ?
    C6 C5 C10 C1 . . . . 164.3(3) ?
    C3 C5 C10 C1 . . . . 41.1(3) ?
    O4 O3 C11 C12 . . . . 50.5(4) ?
    O4 O3 C11 C9 . . . . -78.6(4) ?
    C10 C9 C11 O3 . . . . -39.1(4) ?
    C8 C9 C11 O3 . . . . 87.3(4) ?
    C10 C9 C11 C12 . . . . -164.7(3) ?
    C8 C9 C11 C12 . . . . -38.2(5) ?
    O3 C11 C12 C13 . . . . -51.0(5) ?
    C9 C11 C12 C13 . . . . 76.3(5) ?
    C11 C12 C13 C16 . . . . -176.6(5) ?
    C11 C12 C13 C14 . . . . 0.1(6) ?
    O3 O4 C14 C13 . . . . -48.5(4) ?
    O3 O4 C14 C15 . . . . 79.4(4) ?
    C12 C13 C14 O4 . . . . 50.4(5) ?
    C16 C13 C14 O4 . . . . -132.7(4) ?
    C12 C13 C14 C15 . . . . -75.6(5) ?
    C16 C13 C14 C15 . . . . 101.3(5) ?
    O4 C14 C15 C8 . . . . -87.5(5) ?
    C13 C14 C15 C8 . . . . 37.5(6) ?
    C17 C8 C15 C14 . . . . -80.3(5) ?
    C7 C8 C15 C14 . . . . 166.9(4) ?
    C9 C8 C15 C14 . . . . 44.6(5) ?
    C6 C5 C20 O1 . . . . 137.6(4) ?
    C10 C5 C20 O1 . . . . 19.4(5) ?
    C3 C5 C20 O1 . . . . -90.8(5) ?
    C6 C5 C20 O2 . . . . -42.9(5) ?
    C10 C5 C20 O2 . . . . -161.2(3) ?
    C3 C5 C20 O2 . . . . 88.6(4) ?
    C11A O3A O4A C14A . . . . -1.1(5) ?
    C10A C1A C2A C3A . . . . -2.6(4) ?
    C1A C2A C3A C4A . . . . 158.1(3) ?
    C1A C2A C3A C5A . . . . 28.3(4) ?
    C2A C3A C4A C19A . . . . 173.4(4) ?
    C5A C3A C4A C19A . . . . -65.6(5) ?
    C2A C3A C4A C18A . . . . 50.9(5) ?
    C5A C3A C4A C18A . . . . 171.9(4) ?
    C4A C3A C5A C20A . . . . -50.0(4) ?
    C2A C3A C5A C20A . . . . 76.7(3) ?
    C4A C3A C5A C6A . . . . 76.8(4) ?
    C2A C3A C5A C6A . . . . -156.5(3) ?
    C4A C3A C5A C10A . . . . -168.7(3) ?
    C2A C3A C5A C10A . . . . -42.0(3) ?
    C20A C5A C6A C7A . . . . -62.8(4) ?
    C10A C5A C6A C7A . . . . 61.1(4) ?
    C3A C5A C6A C7A . . . . 172.0(3) ?
    C5A C6A C7A C8A . . . . -55.1(5) ?
    C6A C7A C8A C17A . . . . 162.2(4) ?
    C6A C7A C8A C15A . . . . -80.3(4) ?
    C6A C7A C8A C9A . . . . 42.3(5) ?
    C17A C8A C9A C10A . . . . -153.8(3) ?
    C15A C8A C9A C10A . . . . 82.1(4) ?
    C7A C8A C9A C10A . . . . -38.2(4) ?
    C17A C8A C9A C11A . . . . 81.4(4) ?
    C15A C8A C9A C11A . . . . -42.7(5) ?
    C7A C8A C9A C11A . . . . -163.0(3) ?
    C8A C9A C10A C1A . . . . 177.9(3) ?
    C11A C9A C10A C1A . . . . -53.2(4) ?
    C8A C9A C10A C5A . . . . 52.1(4) ?
    C11A C9A C10A C5A . . . . -179.0(3) ?
    C2A C1A C10A C9A . . . . -155.0(3) ?
    C2A C1A C10A C5A . . . . -24.9(4) ?
    C20A C5A C10A C9A . . . . 58.9(4) ?
    C6A C5A C10A C9A . . . . -63.6(4) ?
    C3A C5A C10A C9A . . . . 173.3(3) ?
    C20A C5A C10A C1A . . . . -72.8(4) ?
    C6A C5A C10A C1A . . . . 164.8(3) ?
    C3A C5A C10A C1A . . . . 41.7(3) ?
    O4A O3A C11A C12A . . . . 49.7(4) ?
    O4A O3A C11A C9A . . . . -79.1(4) ?
    C10A C9A C11A O3A . . . . -40.1(4) ?
    C8A C9A C11A O3A . . . . 86.7(4) ?
    C10A C9A C11A C12A . . . . -165.4(4) ?
    C8A C9A C11A C12A . . . . -38.6(5) ?
    O3A C11A C12A C13A . . . . -49.8(6) ?
    C9A C11A C12A C13A . . . . 77.1(5) ?
    C11A C12A C13A C16A . . . . -178.9(5) ?
    C11A C12A C13A C14A . . . . -1.2(6) ?
    O3A O4A C14A C13A . . . . -49.5(5) ?
    O3A O4A C14A C15A . . . . 79.8(5) ?
    C12A C13A C14A O4A . . . . 51.7(5) ?
    C16A C13A C14A O4A . . . . -130.5(5) ?
    C12A C13A C14A C15A . . . . -74.8(6) ?
    C16A C13A C14A C15A . . . . 102.9(5) ?
    O4A C14A C15A C8A . . . . -87.7(5) ?
    C13A C14A C15A C8A . . . . 38.2(6) ?
    C17A C8A C15A C14A . . . . -80.4(5) ?
    C9A C8A C15A C14A . . . . 44.0(5) ?
    C7A C8A C15A C14A . . . . 166.5(4) ?
    C6A C5A C20A O1A . . . . 139.5(4) ?
    C10A C5A C20A O1A . . . . 19.8(6) ?
    C3A C5A C20A O1A . . . . -89.8(5) ?
    C6A C5A C20A O2A . . . . -42.1(4) ?
    C10A C5A C20A O2A . . . . -161.9(3) ?
    C3A C5A C20A O2A . . . . 88.6(4) ?
loop_
    _geom_hbond_atom_site_label_D
    _geom_hbond_atom_site_label_H
    _geom_hbond_atom_site_label_A
    _geom_hbond_site_symmetry_A
    _geom_hbond_distance_DH
    _geom_hbond_distance_HA
    _geom_hbond_distance_DA
    _geom_hbond_angle_DHA
    O2A H2AA O1 2_664 0.82 1.86 2.681(4) 177
    O2 H2 O1A 2_665 0.82 1.89 2.702(4) 175
