# Supplementary material for: An orthorhombic polymorph of mulinic acid
Source: Acta Crystallogr Sect E Struct Rep Online. 2010 Jan 9;66(Pt 2):o331–2. doi: 10.1107/S1600536810000528 (PMC2979944; doi:10.1107/S1600536810000528)
Supplement: Supplementary file 2 [file e-66-0o331-Isup2.hkl]

#
# h,k,l, Fc-squared, Fo-squared, sigma(Fo-squared) and status flag
#
data_I
_shelx_title ' Terpeno'
_shelx_refln_list_code          4
_shelx_F_calc_maximum      315.60
_exptl_crystal_F_000      1456.00
_reflns_d_resolution_high  0.7426
 
loop_
 _symmetry_equiv_pos_as_xyz
 'x, y, z'
 '-x+1/2, -y, z+1/2'
 'x+1/2, -y+1/2, -z'
 '-x, y+1/2, -z+1/2'
 
_cell_length_a     7.4160
_cell_length_b    19.3740
_cell_length_c    26.7670
_cell_angle_alpha  90.000
_cell_angle_beta   90.000
_cell_angle_gamma  90.000
 
_shelx_F_squared_multiplier     1.000
 
loop_
 _refln_index_h
 _refln_index_k
 _refln_index_l
 _refln_F_squared_calc
 _refln_F_squared_meas
 _refln_F_squared_sigma
 _refln_observed_status
   2   0   0     7583.61     9818.21    152.24 o
   4   0   0      300.41      439.29      9.66 o
   6   0   0     1071.07      993.29     19.87 o
   8   0   0      542.45      460.53     30.57 o
   1   1   0        0.28       -1.75      1.75 o
   2   1   0      189.54      178.47      2.81 o
   3   1   0      125.37      131.12      2.41 o
   4   1   0      418.39      446.35      6.21 o
   5   1   0      218.79      225.34      4.38 o
   6   1   0      222.37      197.86      4.12 o
   7   1   0       10.22       15.29      5.24 o
   8   1   0        2.20       -1.31      8.30 o
   9   1   0       65.54       83.50     12.98 o
   0   2   0    99602.94    17562.35    685.76 o
   2   2   0      476.53      515.71      7.63 o
   3   2   0     2207.66     2672.57     35.41 o
   4   2   0     1222.99     1253.58     16.47 o
   5   2   0      313.42      378.77      6.54 o
   6   2   0      112.12       99.14      2.93 o
   7   2   0       49.85       45.03      6.16 o
   8   2   0      227.13      194.81     14.01 o
   9   2   0       43.96       55.07     15.21 o
   2   3   0        0.32       -0.87      0.87 o
   3   3   0      127.84      168.43      3.24 o
   4   3   0        0.58        1.75      1.31 o
   5   3   0       17.59       21.33      1.75 o
   6   3   0       33.01       38.82      2.10 o
   7   3   0      211.63      186.72      9.15 o
   8   3   0        1.43        0.87      7.91 o
   9   3   0       95.98       99.09     15.83 o
   1   4   0     3248.64     3870.81     55.04 o
   2   4   0     3220.20     3639.19     47.31 o
   3   4   0      295.56      312.43      5.94 o
   4   4   0      608.24      722.01     11.30 o
   5   4   0       73.32       81.61      2.27 o
   6   4   0        7.67       10.92      2.23 o
   7   4   0        0.01        3.10      6.16 o
   8   4   0        0.00       -6.95     12.23 o
   9   4   0        5.04      -10.49     10.49 o
   1   5   0      179.03      174.44      3.34 o
   2   5   0       15.60       19.28      1.27 o
   3   5   0      254.69      275.49      4.87 o
   4   5   0       23.67       30.25      1.84 o
   5   5   0      122.54      119.26      3.19 o
   6   5   0        2.15        2.58      5.20 o
   7   5   0      213.81      250.26      9.28 o
   8   5   0       15.28       37.28     12.24 o
   9   5   0       36.29       38.02     12.11 o
   0   6   0     5064.00     6575.51    105.24 o
   1   6   0       24.77       21.95      1.36 o
   2   6   0     1679.58     1779.05     25.14 o
   3   6   0     5783.70     7156.12     92.89 o
   4   6   0       58.73       88.17      2.76 o
   5   6   0       17.33       11.76      1.70 o
   6   6   0      384.52      329.15      9.87 o
   7   6   0        1.56       -2.58      7.38 o
   8   6   0       32.18       18.71      8.30 o
   9   6   0       23.44       21.94     10.97 o
   1   7   0       43.81       60.19      2.27 o
   2   7   0      592.28      642.41      8.54 o
   3   7   0      277.81      282.43      4.92 o
   4   7   0       39.51       40.66      2.14 o
   5   7   0      168.33      151.38      3.59 o
   6   7   0       18.36       24.12      5.33 o
   7   7   0      290.13      281.86     11.26 o
   8   7   0       23.06       46.72     10.88 o
   9   7   0       24.52       40.12     14.03 o
   0   8   0    15395.42    21592.43    386.77 o
   1   8   0     2501.71     2732.81     31.41 o
   2   8   0    13269.05    18277.82    213.37 o
   3   8   0      481.45      518.50      9.56 o
   4   8   0      680.59      703.81     12.27 o
   5   8   0      364.59      361.89      7.15 o
   6   8   0      806.68      682.16     18.65 o
   7   8   0       11.21       -7.38      8.74 o
   8   8   0       36.14       -2.58     12.19 o
   9   8   0        2.93       -2.58      9.96 o
   1   9   0      448.93      480.46      7.36 o
   2   9   0      523.29      552.27      7.89 o
   3   9   0      298.31      292.32      5.75 o
   4   9   0       27.36       22.73      2.58 o
   5   9   0       83.76       85.81      3.50 o
   6   9   0       45.70       54.77      6.51 o
   7   9   0      103.75       89.75      7.13 o
   8   9   0        8.85       20.01      6.90 o
   9   9   0       32.00       39.86     13.99 o
   0  10   0     1891.89     1990.26     37.94 o
   1  10   0     1925.95     2296.18     28.52 o
   2  10   0      523.30      550.87      9.87 o
   3  10   0        4.59        6.51      2.14 o
   4  10   0      612.92      606.03     11.36 o
   5  10   0      313.68      294.17      6.45 o
   6  10   0      441.05      435.45     13.12 o
   7  10   0       12.56       24.56      6.21 o
   8  10   0      142.48      144.63      9.06 o
   1  11   0        0.14        2.58      1.75 o
   2  11   0      213.68      232.96      5.13 o
   3  11   0       77.45       74.97      3.63 o
   4  11   0        4.23        8.70      2.58 o
   5  11   0      151.53      138.22      5.43 o
   6  11   0       31.46       37.50      6.64 o
   7  11   0       32.63       37.50      6.64 o
   8  11   0        0.01       27.09      8.69 o
   0  12   0       15.76       28.41      5.33 o
   1  12   0      549.47      584.74     12.16 o
   2  12   0       67.58       85.46      3.50 o
   3  12   0     1174.01     1237.48     19.26 o
   4  12   0       56.94       55.40      3.41 o
   5  12   0        0.03        7.38      3.54 o
   6  12   0      127.84      112.44      8.44 o
   7  12   0        1.29        0.00      4.37 o
   8  12   0        4.61        1.75     13.94 o
   1  13   0       98.00       94.20      5.29 o
   2  13   0      314.65      308.13      7.37 o
   3  13   0        1.75       12.19      3.50 o
   4  13   0      307.39      254.59      6.67 o
   5  13   0       10.85       16.12      8.22 o
   6  13   0        5.60        1.75      7.82 o
   7  13   0       18.36       18.35     11.27 o
   8  13   0       71.89       71.35     12.37 o
   0  14   0      920.89      847.38     33.05 o
   1  14   0      915.35      890.54     17.56 o
   2  14   0        1.16        9.57      3.89 o
   3  14   0        7.65       10.09      4.37 o
   4  14   0      102.20      122.87      6.47 o
   5  14   0       37.41       58.57      8.00 o
   6  14   0       12.99       37.27     10.44 o
   7  14   0       44.95       49.35      9.70 o
   8  14   0        9.65       23.12      8.65 o
   1  15   0        6.06       26.22      5.16 o
   2  15   0      276.17      263.30     10.21 o
   3  15   0      291.77      288.33      8.55 o
   4  15   0       66.84       54.79      5.55 o
   5  15   0       72.54       59.55     10.01 o
   6  15   0        0.80       -6.90      6.90 o
   7  15   0       25.60       -3.10     10.93 o
   8  15   0        2.26        4.81     16.17 o
   0  16   0      597.25      623.18     28.30 o
   1  16   0       14.93       30.24      4.81 o
   2  16   0      116.54      105.05      7.31 o
   3  16   0       74.60       62.79      5.64 o
   4  16   0       53.83       44.50      5.29 o
   5  16   0        4.16       17.83      9.53 o
   6  16   0        2.42       16.60     14.51 o
   7  16   0       21.28       58.56     14.38 o
   1  17   0       89.58      106.28      9.93 o
   2  17   0        1.23       13.06      5.72 o
   3  17   0        1.90       13.98      7.52 o
   4  17   0       10.57       16.61      4.76 o
   5  17   0       21.05       19.27      6.60 o
   6  17   0        0.67      -11.36     11.36 o
   7  17   0        4.92        6.07     17.00 o
   0  18   0       57.24       58.89      9.31 o
   1  18   0       78.17       64.81      6.08 o
   2  18   0       20.29       24.95      7.12 o
   3  18   0        0.36       -5.24      5.24 o
   4  18   0        2.71       11.75      6.60 o
   5  18   0        0.24       25.39     10.09 o
   6  18   0        0.83       -0.87     10.53 o
   1  19   0      103.22       98.68      7.09 o
   2  19   0        0.04       -1.75      5.68 o
   3  19   0       52.81       44.20      6.95 o
   4  19   0        8.83       24.12     13.55 o
   5  19   0        2.53       21.93     11.36 o
   6  19   0        4.53       29.32     23.07 o
   0  20   0        4.94       12.19      8.74 o
   1  20   0       37.81       25.40      9.70 o
   2  20   0       53.22       52.02      9.97 o
   3  20   0       31.40       49.04      9.66 o
   4  20   0        0.74       11.32     15.34 o
   5  20   0       11.51       24.56     17.00 o
   1  21   0        9.84       15.77      6.16 o
   2  21   0       23.67       29.32      7.04 o
   3  21   0       14.81       21.33      7.91 o
   4  21   0       33.34       42.26     11.41 o
   0  22   0        9.53       23.51      8.74 o
   1  22   0        0.43       -6.07      6.51 o
   2  22   0        7.30       28.40      8.26 o
   3  22   0       80.77       76.39     10.97 o
   4  22   0       44.73       35.75     21.51 o
   5  22   0        7.36      -10.49     15.29 o
   1  23   0       30.15       55.37      9.66 o
   2  23   0        4.37       -2.58      8.70 o
   3  23   0        0.61        4.37      9.61 o
   4  23   0        2.54       34.52     10.79 o
   0  24   0        2.69       13.06      9.22 o
   1  24   0        0.05       16.60      9.53 o
   2  24   0        4.21        0.87     10.53 o
   3  24   0        4.87       81.19     22.59 o
   1  25   0      147.56      157.49     10.50 o
   2  25   0       31.11       29.76     15.73 o
   0  26   0       13.24       -5.68     12.67 o
   1   0   1     2816.84     1892.62     35.51 o
   2   0   1      666.73      686.26      8.85 o
   3   0   1      362.31      404.44      6.74 o
   4   0   1       33.37       41.18      1.88 o
   5   0   1      350.61      362.87      6.37 o
   6   0   1       20.85       20.02      2.23 o
   7   0   1      125.87       87.02      6.26 o
   8   0   1      462.04      423.19     18.96 o
   9   0   1       80.05       65.50     15.22 o
   0   1   1      850.81       -0.98      4.40 o
   1   1   1     5825.63     5610.16     75.60 o
   2   1   1       99.95       98.52      1.67 o
   3   1   1      506.75      541.75      5.88 o
   4   1   1      167.74      160.92      2.67 o
   5   1   1       97.69      100.81      2.10 o
   6   1   1      535.40      496.96      5.63 o
   7   1   1       92.48       86.20      5.82 o
   8   1   1       62.92       70.30      9.49 o
   9   1   1       24.76       41.17      8.87 o
   0   2   1     4785.86       26.07      3.49 o
   1   2   1     9043.26    12073.36    267.42 o
   2   2   1     2070.89     2097.04     17.79 o
   3   2   1      167.78      166.45      2.15 o
   4   2   1      470.37      472.83      5.46 o
   5   2   1      177.82      186.78      2.85 o
   6   2   1       35.40       48.48      1.75 o
   7   2   1       16.51       20.02      3.93 o
   8   2   1      260.96      256.33     11.39 o
   9   2   1       43.36       36.24      7.56 o
   0   3   1     2777.09     3338.78     54.52 o
   2   3   1     2038.23     2175.86     20.06 o
   3   3   1     2219.43     2388.77     22.99 o
   4   3   1      382.03      360.99      4.00 o
   5   3   1       96.37       89.78      1.58 o
   6   3   1      179.31      166.17      3.24 o
   7   3   1      199.54      184.42      6.26 o
   8   3   1      126.51      139.15      9.89 o
   9   3   1       13.57       37.49      7.95 o
   0   4   1      626.96      749.88     19.72 o
   1   4   1     3455.81     4069.94     39.60 o
   2   4   1     2290.56     2444.72     21.30 o
   3   4   1     1713.82     1831.76     18.19 o
   4   4   1     2987.79     3091.21     28.55 o
   5   4   1      146.14      163.96      2.67 o
   6   4   1       97.00       87.79      3.54 o
   7   4   1      123.22      108.06      4.77 o
   8   4   1       82.61       91.30      8.00 o
   9   4   1       23.89       29.76      8.65 o
   0   5   1      898.77     1024.43     12.22 o
   1   5   1     5338.42     6400.15     57.68 o
   2   5   1      691.36      684.72      6.62 o
   3   5   1      308.28      347.44      3.91 o
   4   5   1     1541.78     1619.77     15.31 o
   5   5   1      233.75      217.85      3.73 o
   6   5   1       46.75       50.23      2.67 o
   7   5   1      449.78      391.16      8.30 o
   8   5   1       14.84       18.70      6.51 o
   9   5   1       35.70       38.02     10.05 o
   0   6   1        1.87       -1.75      1.75 o
   1   6   1     6031.06     7215.86     57.31 o
   2   6   1     2683.87     3225.34     31.79 o
   3   6   1      389.02      421.83      5.15 o
   4   6   1     1537.89     1532.64     14.90 o
   5   6   1       31.28       30.69      1.84 o
   6   6   1        0.47        6.51      2.14 o
   7   6   1      250.24      247.72      6.57 o
   8   6   1       79.20       70.66      9.14 o
   9   6   1        8.30       26.65      8.21 o
   0   7   1      819.68      846.21     11.07 o
   1   7   1     1457.16     1485.50     13.12 o
   2   7   1     1162.52     1282.98     12.13 o
   3   7   1     1674.51     1731.43     17.63 o
   4   7   1       52.79       46.75      1.71 o
   5   7   1       96.26      104.16      2.14 o
   6   7   1       91.84      103.31      4.68 o
   7   7   1      284.87      256.43      7.36 o
   8   7   1        1.04        8.30      6.99 o
   9   7   1        5.41       10.49      7.87 o
   0   8   1       83.45       97.54      2.89 o
   1   8   1      579.03      649.97      6.42 o
   2   8   1     3388.25     4221.00     36.41 o
   3   8   1      860.30      871.15      9.93 o
   4   8   1      118.20      121.11      2.76 o
   5   8   1       76.61       87.38      2.36 o
   6   8   1       20.53       30.24      4.81 o
   7   8   1      105.30      102.04      4.64 o
   8   8   1       32.78       36.76      6.08 o
   9   8   1       24.45       48.16     10.14 o
   0   9   1     1192.58     1314.93     16.87 o
   1   9   1     1212.98     1355.99     10.92 o
   2   9   1     1712.39     1853.38     18.28 o
   3   9   1      463.08      480.61      5.50 o
   4   9   1      284.75      293.50      4.30 o
   5   9   1      341.40      330.55      4.56 o
   6   9   1      442.81      425.93      9.53 o
   7   9   1       94.71       83.53      4.99 o
   8   9   1        8.51        6.51      4.81 o
   9   9   1        0.60        4.81      8.35 o
   0  10   1      179.31      202.71      4.78 o
   1  10   1       16.60       18.71      1.27 o
   2  10   1     1016.75     1034.58     10.84 o
   3  10   1       56.62       61.48      2.27 o
   4  10   1       58.45       47.62      2.32 o
   5  10   1        9.37        8.30      1.79 o
   6  10   1       27.74       39.34      4.72 o
   7  10   1      118.80      121.47      5.51 o
   8  10   1       23.52       23.51      5.68 o
   0  11   1     1240.44     1232.19     19.27 o
   1  11   1     1210.61     1327.62     12.30 o
   2  11   1      129.32      118.82      3.20 o
   3  11   1      730.52      742.52      9.18 o
   4  11   1      252.52      241.34      3.90 o
   5  11   1      317.37      262.01      5.44 o
   6  11   1       62.86       77.12      5.16 o
   7  11   1        2.44        9.18      4.81 o
   8  11   1        4.14        9.18      5.72 o
   0  12   1      740.22      730.96     13.66 o
   1  12   1      395.28      397.56      5.85 o
   2  12   1      343.17      331.61      4.57 o
   3  12   1      187.40      197.81      4.12 o
   4  12   1      140.86      144.21      3.02 o
   5  12   1      142.11      106.78      3.89 o
   6  12   1       25.82       21.94      5.68 o
   7  12   1       19.22       23.51      4.85 o
   8  12   1       10.06        6.51      5.64 o
   0  13   1       80.05       83.16      5.73 o
   1  13   1      429.33      405.98      6.77 o
   2  13   1      129.19      128.60      3.33 o
   3  13   1      549.49      549.90      7.88 o
   4  13   1      284.87      241.98      4.56 o
   5  13   1       42.14       25.40      3.58 o
   6  13   1       21.96       10.49      5.29 o
   7  13   1        1.29        3.45      5.68 o
   8  13   1       18.07       12.19      6.55 o
   0  14   1     1530.30     1420.85     30.23 o
   1  14   1      155.28      153.94      4.16 o
   2  14   1      695.24      634.76     10.58 o
   3  14   1      206.30      186.77      5.17 o
   4  14   1       15.45       12.63      3.41 o
   5  14   1       14.37        8.30      5.68 o
   6  14   1        2.10       13.06      5.72 o
   7  14   1       18.48       31.38      8.65 o
   8  14   1      185.07      181.47     10.15 o
   0  15   1      171.45      156.06      7.31 o
   1  15   1      708.07      588.04     11.20 o
   2  15   1      176.05      160.78      4.77 o
   3  15   1       19.60       35.49      3.50 o
   4  15   1       50.26       41.18      3.50 o
   5  15   1        8.98       10.49      5.68 o
   6  15   1        4.36        9.57      6.07 o
   7  15   1        7.47       29.32      9.53 o
   8  15   1        6.25       -6.07      6.99 o
   0  16   1     1741.01     1516.52     32.91 o
   1  16   1      414.10      382.22      7.38 o
   2  16   1       88.14       78.99      5.20 o
   3  16   1      274.81      232.88      6.40 o
   4  16   1       67.72       62.13      3.94 o
   5  16   1       37.63       31.86      5.20 o
   6  16   1        2.98       12.19      8.30 o
   7  16   1       14.12       20.98      7.47 o
   0  17   1      227.73      181.10     10.69 o
   1  17   1      183.81      171.59      7.14 o
   2  17   1       60.97       53.87      4.90 o
   3  17   1       13.54       15.78      3.98 o
   4  17   1       43.18       43.67      3.85 o
   5  17   1       38.33       48.47      5.81 o
   6  17   1        3.04       -2.58      9.96 o
   7  17   1       50.52       53.85      9.53 o
   0  18   1       40.19       42.84      9.31 o
   1  18   1       42.76       51.14      3.89 o
   2  18   1       27.74       42.83      6.03 o
   3  18   1       36.16       29.33      3.85 o
   4  18   1       36.09       36.23      4.28 o
   5  18   1       66.07       71.35      8.83 o
   6  18   1        0.30       -6.51      6.51 o
   7  18   1        3.47      -12.19     14.90 o
   0  19   1      363.59      316.12     11.93 o
   1  19   1       46.04       38.03      4.37 o
   2  19   1       95.94       81.26      5.29 o
   3  19   1        7.25       16.60      4.76 o
   4  19   1       35.64       51.71      7.82 o
   5  19   1        4.65       41.47     10.49 o
   6  19   1        4.76       14.46     11.75 o
   0  20   1        0.39       10.92      5.24 o
   1  20   1      124.55       89.37      5.16 o
   2  20   1       11.26        6.51      6.51 o
   3  20   1       52.63       68.19      6.56 o
   4  20   1       16.20       27.97     10.84 o
   5  20   1       61.10       97.40     10.71 o
   6  20   1        9.63       24.95     18.79 o
   0  21   1       20.96       30.24      5.77 o
   1  21   1       11.56        3.10      5.29 o
   2  21   1       62.07       62.12      6.25 o
   3  21   1        5.21        9.18      5.72 o
   4  21   1       66.24       91.28     10.01 o
   5  21   1        9.40       45.88     14.73 o
   0  22   1       12.04        5.29      7.04 o
   1  22   1        6.04        7.87      6.07 o
   2  22   1       41.04       51.14      6.56 o
   3  22   1        6.21       23.11      7.03 o
   4  22   1       30.44       45.32     10.14 o
   5  22   1       16.04       24.95     17.57 o
   0  23   1       22.94       23.12      8.26 o
   1  23   1       19.15       37.50      6.90 o
   2  23   1        6.97        5.29      5.68 o
   3  23   1       13.93       20.58      6.64 o
   4  23   1        8.84      -36.62     36.62 o
   0  24   1       62.67       60.81      9.79 o
   1  24   1       24.99       34.53      6.64 o
   2  24   1        5.71        7.87      6.55 o
   3  24   1       20.63       34.00     11.45 o
   0  25   1       92.59       82.38     10.23 o
   1  25   1       28.41       20.58      6.64 o
   2  25   1       18.95       19.27      7.52 o
   0  26   1       14.62        6.51     13.02 o
   0   0   2      234.62       -0.45      0.45 o
   1   0   2      418.52      332.17      9.28 o
   2   0   2       55.43       53.01      1.84 o
   3   0   2       60.39       57.01      1.88 o
   4   0   2        3.96        3.10      1.31 o
   5   0   2       18.60       24.56      2.27 o
   6   0   2       12.95       15.78      2.14 o
   7   0   2       74.90       76.39      6.56 o
   8   0   2      138.52      124.30     11.64 o
   9   0   2       13.99       26.66     10.58 o
   0   1   2    17766.70       -0.95      0.95 o
   2   1   2     4840.99     5767.08     54.53 o
   3   1   2     2445.08     2886.19     25.36 o
   4   1   2      916.47      952.86     10.39 o
   5   1   2      386.18      362.25      4.79 o
   6   1   2        3.79        6.07      1.35 o
   7   1   2      832.48      733.52     14.77 o
   8   1   2       48.28       71.69      7.78 o
   9   1   2       34.75       79.68      9.70 o
   0   2   2      122.86       44.05      2.25 o
   1   2   2       26.66       33.34      2.19 o
   2   2   2      582.14      553.24      5.96 o
   3   2   2       35.29       38.04      0.79 o
   4   2   2       21.06       26.23      0.87 o
   5   2   2       75.56       74.23      1.79 o
   6   2   2       65.60       64.80      1.66 o
   7   2   2      211.26      190.75      6.35 o
   8   2   2      225.38      200.67     10.68 o
   9   2   2       24.94       52.01     11.76 o
   2   3   2    15078.11    20988.06    206.31 o
   3   3   2     1199.34     1336.96     13.94 o
   4   3   2      484.22      478.35      6.43 o
   5   3   2      185.00      203.18      3.59 o
   6   3   2      145.84      121.55      3.24 o
   7   3   2      134.95      148.20      6.13 o
   8   3   2       27.04       47.29      8.35 o
   9   3   2       73.87       69.95      9.09 o
   0   4   2        4.27       30.24      3.45 o
   1   4   2      264.64      278.13      2.82 o
   2   4   2       95.12       95.15      1.62 o
   3   4   2      770.47      824.73      8.48 o
   4   4   2      547.23      558.01      6.97 o
   5   4   2       45.45       50.85      2.10 o
   6   4   2        4.47        9.57      2.58 o
   7   4   2        6.92        7.38      4.33 o
   8   4   2      196.30      190.68      9.81 o
   9   4   2       34.66       41.17      8.87 o
   0   5   2    12536.92    18107.30    230.90 o
   1   5   2     6353.46     7799.33     64.31 o
   2   5   2     2757.87     2942.64     28.12 o
   3   5   2     3545.02     4139.14     36.12 o
   4   5   2      219.27      239.45      3.90 o
   5   5   2       78.35       75.32      2.54 o
   6   5   2      415.56      375.65      7.33 o
   7   5   2      184.64      177.65      5.56 o
   8   5   2       62.57       49.93      7.39 o
   9   5   2        2.42       13.55      7.86 o
   0   6   2       12.38        4.37      1.31 o
   1   6   2      258.20      246.21      2.64 o
   2   6   2      109.16      114.37      2.23 o
   3   6   2      271.25      304.73      3.64 o
   4   6   2      134.55      152.41      2.58 o
   5   6   2      322.65      299.39      5.09 o
   6   6   2        9.54       10.92      2.62 o
   7   6   2       60.69       68.90      4.85 o
   8   6   2      164.73      161.21     10.11 o
   9   6   2       35.19       52.32      9.09 o
   0   7   2     3328.76     3586.79     41.69 o
   1   7   2    12955.52    17998.82    158.55 o
   2   7   2     1583.55     2032.13     17.24 o
   3   7   2     2592.18     2853.47     27.39 o
   4   7   2      969.37     1024.03     12.14 o
   5   7   2       69.87       80.86      3.02 o
   6   7   2      714.42      682.68     10.97 o
   7   7   2      403.56      372.94      8.07 o
   8   7   2       62.66       58.58      6.38 o
   9   7   2        6.93       17.83      7.78 o
   0   8   2       53.78       51.75      1.79 o
   1   8   2        8.53        8.70      1.35 o
   2   8   2      175.71      220.39      3.11 o
   3   8   2      489.55      516.65      5.73 o
   4   8   2       78.30       87.40      2.36 o
   5   8   2      342.98      311.11      5.92 o
   6   8   2       39.12       47.60      4.33 o
   7   8   2       35.10       26.66      4.76 o
   8   8   2       50.92       56.96      6.95 o
   9   8   2       11.06       39.33      8.65 o
   0   9   2    15221.34    21565.17    256.44 o
   1   9   2     9594.55    12795.46    102.51 o
   2   9   2      528.90      570.18      7.01 o
   3   9   2       50.33       42.02      1.62 o
   4   9   2       58.82       66.51      2.06 o
   5   9   2      366.59      380.41      4.92 o
   6   9   2       67.55       65.15      4.37 o
   7   9   2       97.87       90.14      5.16 o
   8   9   2       23.97       40.64      6.95 o
   9   9   2        7.13       -6.95      8.26 o
   0  10   2        4.07        4.37      2.18 o
   1  10   2        1.08       -1.31      1.31 o
   2  10   2      239.89      241.53      3.25 o
   3  10   2       45.71       51.72      1.79 o
   4  10   2      101.88       94.59      2.45 o
   5  10   2      137.77      122.01      2.76 o
   6  10   2       25.14       40.65      5.33 o
   7  10   2      104.51      101.21      6.74 o
   8  10   2        7.05        6.51      6.51 o
   0  11   2     1493.89     1420.65     22.35 o
   1  11   2      168.03      196.68      2.94 o
   2  11   2      528.25      563.46      6.96 o
   3  11   2     1627.50     1648.73     17.16 o
   4  11   2      341.14      328.31      4.56 o
   5  11   2      544.02      489.29      8.35 o
   6  11   2       37.62       39.86      5.81 o
   7  11   2       18.34       18.35      5.72 o
   8  11   2       88.60       92.13      6.43 o
   0  12   2      124.68      115.66      4.51 o
   1  12   2      118.20      107.68      2.63 o
   2  12   2        0.57        3.10      2.18 o
   3  12   2      172.22      165.63      3.24 o
   4  12   2        6.35       11.75      2.14 o
   5  12   2       41.68       36.24      3.54 o
   6  12   2      139.33      144.17      7.04 o
   7  12   2       27.90       28.84      6.07 o
   8  12   2        6.32        6.51      5.64 o
   0  13   2       28.07       34.53      3.93 o
   1  13   2      378.22      321.86      5.27 o
   2  13   2      682.90      596.44      9.22 o
   3  13   2      192.74      195.43      4.12 o
   4  13   2      146.62      149.29      4.07 o
   5  13   2      101.00      102.88      4.24 o
   6  13   2       12.62       14.46      5.72 o
   7  13   2        8.73       19.62      6.47 o
   8  13   2       28.34       24.56      7.04 o
   0  14   2      918.38      839.96     17.07 o
   1  14   2      374.44      333.11      6.10 o
   2  14   2      496.23      452.97      7.12 o
   3  14   2       36.31       28.85      3.15 o
   4  14   2      141.31      125.73      4.68 o
   5  14   2        9.44        0.87      3.98 o
   6  14   2        3.29        2.18      6.60 o
   7  14   2       10.25       25.78      6.60 o
   8  14   2        4.32       13.55      7.87 o
   0  15   2        0.10        2.18      3.98 o
   1  15   2       35.90       49.05      4.37 o
   2  15   2       84.49       74.22      3.98 o
   3  15   2      406.94      350.03      7.07 o
   4  15   2       19.01       25.39      3.58 o
   5  15   2       14.72       17.48      5.24 o
   6  15   2       40.43       47.29      7.78 o
   7  15   2       35.87       30.94      8.83 o
   8  15   2        0.58       -0.44     13.24 o
   0  16   2      451.50      481.56     13.79 o
   1  16   2      802.57      765.04     12.79 o
   2  16   2      166.65      149.80      4.60 o
   3  16   2      147.15      136.76      4.90 o
   4  16   2       36.31       35.49      4.50 o
   5  16   2        8.59       -5.29      7.04 o
   6  16   2       11.35       24.56      6.64 o
   7  16   2       76.03       69.95      9.09 o
   0  17   2       45.34       46.47      6.25 o
   1  17   2       66.06       49.06      3.50 o
   2  17   2       53.20       51.72      5.12 o
   3  17   2        9.69        6.51      3.54 o
   4  17   2       39.22       47.60      4.33 o
   5  17   2        7.76       12.19      7.43 o
   6  17   2       11.66       29.76      9.57 o
   7  17   2       17.91       32.34     10.92 o
   0  18   2       41.28       35.49      7.96 o
   1  18   2       39.20       41.48      4.33 o
   2  18   2       17.88       11.76      5.29 o
   3  18   2       10.39       16.95      4.33 o
   4  18   2        2.33       10.49      3.93 o
   5  18   2       15.20       47.59      8.65 o
   6  18   2       25.42       24.12      8.43 o
   7  18   2       28.34       63.76     17.04 o
   0  19   2      100.79       97.84      7.04 o
   1  19   2        5.22       13.06      3.93 o
   2  19   2       16.80       24.56      3.93 o
   3  19   2       36.79       35.75      4.76 o
   4  19   2       18.18       20.98      6.51 o
   5  19   2        8.06       27.53      9.22 o
   6  19   2       31.76       62.45     12.54 o
   0  20   2       23.31       12.63      5.20 o
   1  20   2       56.79       56.96      4.72 o
   2  20   2        4.62        2.58      5.64 o
   3  20   2        2.62       26.22      6.64 o
   4  20   2        4.26       29.32      9.53 o
   5  20   2        4.31        3.10     10.05 o
   6  20   2       27.85       56.95     17.35 o
   0  21   2        2.15        5.29      6.55 o
   1  21   2        9.56       22.33      6.12 o
   2  21   2       18.47       17.48      5.59 o
   3  21   2        7.82        8.70      5.68 o
   4  21   2       38.67       54.77     10.84 o
   5  21   2        0.10       16.95     13.41 o
   0  22   2        0.50       14.46      7.47 o
   1  22   2       22.67       24.95      6.47 o
   2  22   2       58.00       77.86      6.64 o
   3  22   2        0.74        9.57      6.07 o
   4  22   2       14.27       20.98      9.57 o
   5  22   2       24.44       38.81     17.44 o
   0  23   2        4.46       12.19      6.99 o
   1  23   2       11.84       13.98      5.33 o
   2  23   2       16.92       28.84      7.43 o
   3  23   2       94.31      111.51      9.71 o
   0  24   2       89.91       66.86      7.52 o
   1  24   2       13.84        2.58      6.07 o
   2  24   2       34.26       37.28      6.12 o
   3  24   2       25.47       27.97      8.83 o
   0  25   2        0.02        9.18      7.86 o
   1  25   2        0.81        8.70      6.51 o
   2  25   2        1.43        3.93      6.99 o
   0  26   2       84.05       76.38      9.88 o
   1   0   3     8191.60    11594.26    364.20 o
   2   0   3       16.73       19.28      1.27 o
   3   0   3      863.62      932.78     12.87 o
   4   0   3      190.15      184.65      3.99 o
   5   0   3      164.74      172.73      3.85 o
   6   0   3       61.45       64.80      2.71 o
   7   0   3     1179.12      996.68     22.56 o
   8   0   3       28.61       84.61     13.46 o
   9   0   3       35.73       45.32     14.07 o
   0   1   3     4566.76     1637.13     40.56 o
   1   1   3    12029.85    18976.97    599.89 o
   2   1   3       81.53       78.77      1.49 o
   3   1   3      473.58      430.22      4.37 o
   4   1   3      126.46      115.69      2.23 o
   5   1   3      175.39      181.65      2.80 o
   6   1   3       40.87       39.34      1.84 o
   7   1   3      143.76      144.67      5.03 o
   8   1   3       23.82       26.22      8.35 o
   9   1   3       65.18       58.89     10.93 o
   0   2   3     3612.07     3806.58     50.96 o
   1   2   3      107.25      115.09      6.76 o
   2   2   3      435.26      422.62      5.18 o
   3   2   3      972.75     1081.92     11.11 o
   4   2   3      209.60      223.56      3.11 o
   5   2   3       39.46       53.86      1.84 o
   6   2   3      234.79      212.25      3.68 o
   7   2   3      461.08      459.48     10.80 o
   8   2   3       96.88       92.54      8.83 o
   9   2   3       20.09       21.33      7.34 o
   0   3   3     2741.83     3081.80     69.03 o
   1   3   3     2040.51     2226.32     36.90 o
   2   3   3     1558.98     1583.54     15.28 o
   3   3   3       34.07       23.13      1.40 o
   4   3   3     1030.25     1191.20     11.65 o
   5   3   3       75.81       87.00      2.71 o
   6   3   3       37.51       39.87      2.10 o
   7   3   3      114.12      104.16      4.68 o
   8   3   3      114.87      106.29      8.18 o
   9   3   3       25.49       28.41      7.78 o
   0   4   3      548.43      658.15     11.92 o
   1   4   3     5066.28     6105.17     56.41 o
   2   4   3     2199.05     2380.55     23.05 o
   3   4   3      877.06     1033.01     12.19 o
   4   4   3      231.44      259.39      4.04 o
   5   4   3        3.83        3.10      1.75 o
   6   4   3       47.19       46.47      3.15 o
   7   4   3       70.59       73.50      4.68 o
   8   4   3       96.85       94.55      8.97 o
   9   4   3       15.22        7.39      7.82 o
   0   5   3      332.15      364.29      6.41 o
   1   5   3     1722.33     1876.54     16.72 o
   2   5   3     1766.61     2041.69     21.23 o
   3   5   3     1126.91     1364.23     14.06 o
   4   5   3      849.69      796.36      9.52 o
   5   5   3      156.46      154.47      3.63 o
   6   5   3      204.84      193.67      4.64 o
   7   5   3      159.52      155.98      5.73 o
   8   5   3      208.63      210.22     10.33 o
   9   5   3       50.06       49.92      9.18 o
   0   6   3       39.27       45.06      2.23 o
   1   6   3      900.80      989.32      9.31 o
   2   6   3      964.63     1076.53     11.07 o
   3   6   3     3544.71     4343.55     39.79 o
   4   6   3       75.94       64.83      2.71 o
   5   6   3       47.12       48.18      2.62 o
   6   6   3       30.24       31.86      3.06 o
   7   6   3       53.48       74.19      4.68 o
   8   6   3       13.27       26.66      7.34 o
   9   6   3       31.67       40.12     10.84 o
   0   7   3     2208.00     2318.12     28.94 o
   1   7   3      264.92      327.48      3.78 o
   2   7   3     1645.90     1853.75     18.29 o
   3   7   3     2649.38     3104.35     28.59 o
   4   7   3      322.77      378.09      4.87 o
   5   7   3      579.02      556.10      7.92 o
   6   7   3       29.70       34.00      3.19 o
   7   7   3      375.23      333.49      8.42 o
   8   7   3      134.07      131.85      7.70 o
   9   7   3        1.38       27.09     10.44 o
   0   8   3      473.86      472.12      6.40 o
   1   8   3     2747.45     3164.11     26.61 o
   2   8   3      336.78      384.42      4.13 o
   3   8   3     1720.51     1812.94     18.06 o
   4   8   3       29.80       27.54      1.31 o
   5   8   3      385.64      341.51      6.19 o
   6   8   3       18.31       24.12      3.50 o
   7   8   3        8.35       15.29      5.24 o
   8   8   3       36.54       42.27      7.87 o
   9   8   3       39.29       63.46     10.97 o
   0   9   3     4485.81     5155.78     59.46 o
   1   9   3      115.24      146.31      2.01 o
   2   9   3      271.86      270.53      4.13 o
   3   9   3      114.78      146.72      2.54 o
   4   9   3      160.76      183.30      3.42 o
   5   9   3      334.85      283.57      5.66 o
   6   9   3      122.14      116.03      4.94 o
   7   9   3      268.56      239.23      8.41 o
   8   9   3       92.75       88.95      7.87 o
   9   9   3       15.21       28.40     18.27 o
   0  10   3      343.10      344.35      5.45 o
   1  10   3      178.94      164.15      3.20 o
   2  10   3       20.49       18.71      1.27 o
   3  10   3       78.92       71.39      2.10 o
   4  10   3       30.00       24.13      1.84 o
   5  10   3      710.04      633.31      9.52 o
   6  10   3       55.89       58.23      5.12 o
   7  10   3       64.98       70.30      6.65 o
   8  10   3       19.28       24.12      6.56 o
   0  11   3      560.01      535.58      7.76 o
   1  11   3       73.08       68.24      2.06 o
   2  11   3      451.23      466.73      6.34 o
   3  11   3      591.71      520.51      6.70 o
   4  11   3      168.19      183.29      3.42 o
   5  11   3      389.58      360.21      7.94 o
   6  11   3       92.73       82.40      6.47 o
   7  11   3       44.82       47.30      5.77 o
   8  11   3        4.81        9.57      8.65 o
   0  12   3       72.58       69.99      2.80 o
   1  12   3       23.15       27.54      2.19 o
   2  12   3      589.29      543.84      7.84 o
   3  12   3      305.72      297.13      5.04 o
   4  12   3      322.76      294.23      5.04 o
   5  12   3      258.40      251.77      6.66 o
   6  12   3      100.09      116.47      7.22 o
   7  12   3       15.29       10.92      5.24 o
   8  12   3       16.85       -0.44      6.64 o
   0  13   3      636.07      635.98     12.70 o
   1  13   3      425.86      393.36      5.80 o
   2  13   3      172.19      166.20      4.34 o
   3  13   3     1066.44     1018.86     12.09 o
   4  13   3      402.04      348.48      5.49 o
   5  13   3       78.29       70.67      4.20 o
   6  13   3       67.62       80.45      6.38 o
   7  13   3       19.43       18.35      5.72 o
   8  13   3       28.01       48.16      7.56 o
   0  14   3      506.00      403.74      9.28 o
   1  14   3      328.94      347.60      5.49 o
   2  14   3      121.53      117.41      4.07 o
   3  14   3      199.37      190.78      5.21 o
   4  14   3      167.33      146.73      4.55 o
   5  14   3       46.39       48.17      4.07 o
   6  14   3       72.22       80.84      7.52 o
   7  14   3       39.48       50.83      6.56 o
   8  14   3       28.17       23.51      7.52 o
   0  15   3      241.29      243.89      7.84 o
   1  15   3     1806.37     1609.13     22.02 o
   2  15   3      180.96      177.69      5.04 o
   3  15   3       34.30       39.34      4.46 o
   4  15   3      280.23      227.18      6.31 o
   5  15   3       10.52       13.07      4.37 o
   6  15   3        3.62       20.01      7.47 o
   7  15   3       85.60       87.76      9.79 o
   8  15   3       41.02       37.28     18.88 o
   0  16   3      180.88      158.69      6.87 o
   1  16   3      758.58      673.46     11.99 o
   2  16   3      284.71      282.65      7.06 o
   3  16   3       18.12       13.98      3.45 o
   4  16   3       31.92       28.85      4.06 o
   5  16   3        2.28       20.58      7.38 o
   6  16   3       16.08       23.12      7.04 o
   7  16   3       32.62       46.46      9.70 o
   0  17   3       40.60       33.31      6.51 o
   1  17   3      508.14      448.25      8.88 o
   2  17   3      250.29      213.45      6.75 o
   3  17   3       88.40       78.98      4.46 o
   4  17   3       18.20       27.09      3.93 o
   5  17   3       77.53       87.36      7.43 o
   6  17   3        6.20       30.67      9.26 o
   7  17   3       44.25       46.73     13.99 o
   0  18   3      137.40      142.65      8.01 o
   1  18   3       15.75       16.61      3.93 o
   2  18   3       66.33       72.06      5.33 o
   3  18   3       78.52       94.54      6.12 o
   4  18   3       14.41       21.94      4.89 o
   5  18   3       12.02       25.78      6.99 o
   6  18   3       11.59       38.54     10.14 o
   7  18   3        5.13       20.58     11.75 o
   0  19   3       19.60       27.10      6.51 o
   1  19   3       39.12       35.49      3.98 o
   2  19   3       23.78       14.82      4.33 o
   3  19   3       26.67       33.30      4.81 o
   4  19   3       26.71       28.84      6.95 o
   5  19   3       27.52       43.35     16.26 o
   6  19   3       18.14       35.75     13.50 o
   0  20   3        0.57       -6.12      6.12 o
   1  20   3        5.67       12.63      3.85 o
   2  20   3        5.01       15.77      5.33 o
   3  20   3       56.00       48.18      6.69 o
   4  20   3       13.08       22.72      6.99 o
   5  20   3       53.43       86.16     11.28 o
   6  20   3        6.13       18.70     13.94 o
   0  21   3        0.14       -1.31      6.60 o
   1  21   3       16.18       20.98      5.72 o
   2  21   3       11.21        3.45      5.20 o
   3  21   3       20.90       28.41      5.55 o
   4  21   3       38.37       79.68     12.33 o
   5  21   3        5.67       24.12      9.66 o
   0  22   3        3.08        4.37      5.24 o
   1  22   3        3.51       15.29      6.03 o
   2  22   3        8.55        4.37      6.12 o
   3  22   3       51.93       64.78      6.08 o
   4  22   3       67.65       90.50     11.54 o
   5  22   3        8.28       13.98     16.12 o
   0  23   3        1.37       13.55      6.90 o
   1  23   3       46.64       67.84      7.91 o
   2  23   3       16.50       14.46      6.99 o
   3  23   3       26.62       40.64      9.61 o
   4  23   3        3.30      -11.27     11.27 o
   0  24   3        5.83       29.32      9.26 o
   1  24   3       23.33       35.75      7.52 o
   2  24   3        7.83       28.84      7.43 o
   3  24   3       58.99       22.73     12.15 o
   0  25   3       19.88       13.98     10.97 o
   1  25   3       46.27       52.93      6.99 o
   2  25   3        8.18        9.18      9.13 o
   0  26   3        0.13       27.09     11.75 o
   0   0   4     8647.31     9795.33    328.82 o
   2   0   4      143.48      110.16      2.63 o
   3   0   4      641.16      812.41     12.01 o
   4   0   4      172.07      185.15      3.99 o
   5   0   4      604.49      689.65     11.02 o
   6   0   4       95.97       89.76      3.15 o
   7   0   4      137.29      153.37      8.27 o
   8   0   4      204.26      176.51     13.35 o
   9   0   4        7.04       27.53     10.53 o
   0   1   4      390.92      358.94      7.20 o
   1   1   4      495.23      555.41     14.97 o
   2   1   4      146.69      140.62      1.98 o
   3   1   4      123.18      117.11      1.80 o
   4   1   4      112.58      119.30      1.84 o
   5   1   4      241.38      231.71      3.20 o
   6   1   4       42.94       35.76      1.27 o
   7   1   4       28.03       26.22      4.28 o
   8   1   4        4.85        8.70      7.03 o
   9   1   4        7.82        7.38      7.82 o
   0   2   4     1856.99     2407.24     45.04 o
   1   2   4    13388.94    20768.51    655.07 o
   2   2   4     3395.93     3948.10     38.48 o
   3   2   4     3152.60     3861.66     37.55 o
   4   2   4      628.75      607.59      7.24 o
   5   2   4      535.56      547.27      6.87 o
   6   2   4      180.83      164.56      3.77 o
   7   2   4      318.15      319.72      9.73 o
   8   2   4       67.37       82.72      8.35 o
   9   2   4       51.84       64.13      9.70 o
   1   3   4       52.15       55.47      1.88 o
   2   3   4       55.55       62.53      1.31 o
   3   3   4       72.75       85.51      2.32 o
   4   3   4      450.71      482.57      6.47 o
   5   3   4      175.58      176.60      3.33 o
   6   3   4      169.09      158.66      3.68 o
   7   3   4       28.60       36.23      5.77 o
   8   3   4       37.97       27.97      7.08 o
   9   3   4       11.07       11.75      7.87 o
   0   4   4     5040.47     5998.86     77.19 o
   1   4   4    12251.72    16856.97    157.42 o
   2   4   4       87.45       84.78      1.93 o
   3   4   4     1238.38     1429.76     15.98 o
   4   4   4      675.03      743.06      9.19 o
   5   4   4       43.72       54.17      2.14 o
   6   4   4       27.14       30.68      3.50 o
   7   4   4       67.61       58.24      4.46 o
   8   4   4       27.37       16.61      6.47 o
   9   4   4       22.65        7.39      8.30 o
   0   5   4      233.65      211.38      4.27 o
   1   5   4       50.05       47.35      1.44 o
   2   5   4      180.20      175.26      3.33 o
   3   5   4       86.84       84.34      1.93 o
   4   5   4     1019.99     1066.54     11.01 o
   5   5   4       65.94       70.32      2.45 o
   6   5   4      133.84      123.41      4.20 o
   7   5   4       54.61       51.15      4.50 o
   8   5   4       72.57      102.00      9.31 o
   9   5   4       22.99       33.52      9.92 o
   0   6   4     1933.29     1991.55     26.81 o
   1   6   4       36.90       36.26      1.27 o
   2   6   4     2010.67     2202.46     22.06 o
   3   6   4     1127.46     1323.54     13.82 o
   4   6   4     2190.20     2360.54     24.78 o
   5   6   4      257.56      253.22      4.65 o
   6   6   4       59.50       57.28      3.50 o
   7   6   4      116.84      128.52      6.17 o
   8   6   4        6.32       15.29      6.03 o
   9   6   4        2.65       38.01      9.26 o
   0   7   4      142.40      136.01      2.94 o
   1   7   4       52.05       54.81      1.84 o
   2   7   4      214.03      228.76      3.16 o
   3   7   4      375.70      391.03      4.97 o
   4   7   4      110.92      126.65      3.28 o
   5   7   4       30.63       34.53      2.71 o
   6   7   4       17.96       24.56      3.10 o
   7   7   4       70.67       79.71      5.25 o
   8   7   4       65.10       51.72      6.91 o
   9   7   4       15.02       31.38      9.61 o
   0   8   4       26.15       17.49      2.10 o
   1   8   4     6784.82     8807.43     79.34 o
   2   8   4       16.30       19.62      1.31 o
   3   8   4     3835.18     4249.29     42.08 o
   4   8   4     1553.05     1526.18     18.17 o
   5   8   4       50.44       58.59      3.19 o
   6   8   4      429.45      363.52      7.20 o
   7   8   4        7.89        8.30      4.81 o
   8   8   4       17.59       27.97      6.64 o
   9   8   4       23.88       40.64     10.40 o
   0   9   4     1671.65     1831.80     21.84 o
   1   9   4      146.89      174.47      3.33 o
   2   9   4      122.14      131.01      2.41 o
   3   9   4      114.91      129.52      2.85 o
   4   9   4       30.60       35.49      1.75 o
   5   9   4      223.08      192.59      4.64 o
   6   9   4       46.71       50.23      5.33 o
   7   9   4       95.65       99.10      6.65 o
   8   9   4       17.17       16.13      7.87 o
   0  10   4     3926.64     4864.61     54.25 o
   1  10   4      270.58      293.03      4.30 o
   2  10   4       38.15       37.51      1.79 o
   3  10   4     1235.09     1234.38     13.34 o
   4  10   4       71.04       83.53      2.27 o
   5  10   4      508.65      497.56      8.44 o
   6  10   4      234.58      227.06      8.19 o
   7  10   4      110.57      108.91      6.12 o
   8  10   4       42.43       43.67      7.47 o
   0  11   4      140.80      135.37      3.42 o
   1  11   4      218.76      233.01      3.81 o
   2  11   4      204.94      178.95      2.81 o
   3  11   4      142.91      131.95      2.89 o
   4  11   4       11.94       10.49      1.75 o
   5  11   4       58.80       54.17      2.75 o
   6  11   4      200.17      195.36      7.01 o
   7  11   4      135.39      139.64      6.91 o
   8  11   4       14.46        3.45      6.55 o
   0  12   4     2362.23     2311.08     30.68 o
   1  12   4        5.26        7.38      1.35 o
   2  12   4      259.32      216.73      3.68 o
   3  12   4       83.78       87.39      3.15 o
   4  12   4     1244.23     1101.25     13.97 o
   5  12   4       16.84       20.02      3.54 o
   6  12   4      180.26      159.15      6.87 o
   7  12   4       37.15       41.48      6.47 o
   8  12   4       47.30       53.24      9.44 o
   0  13   4      701.28      669.78     11.96 o
   1  13   4       23.53       27.97      2.67 o
   2  13   4      500.17      497.94      8.44 o
   3  13   4      286.79      257.96      4.69 o
   4  13   4       32.76       30.68      2.54 o
   5  13   4       11.01       27.09      3.93 o
   6  13   4       39.65       43.36      5.25 o
   7  13   4        9.23       22.72      7.78 o
   8  13   4       21.59       17.83      9.18 o
   0  14   4       72.75       92.15      5.64 o
   1  14   4      413.46      363.00      6.37 o
   2  14   4     1095.56      991.27     14.57 o
   3  14   4      260.70      264.59      5.43 o
   4  14   4       82.90       83.14      3.41 o
   5  14   4        6.76       16.12      3.85 o
   6  14   4       23.66       37.50      7.95 o
   7  14   4       31.80       13.07      8.78 o
   8  14   4       12.91       -0.87     17.13 o
   0  15   4        3.74        4.81      4.76 o
   1  15   4     1143.80     1052.20     13.65 o
   2  15   4       65.32       64.80      4.02 o
   3  15   4      123.18      126.19      5.16 o
   4  15   4       56.52       53.86      4.28 o
   5  15   4       17.85       20.02      4.28 o
   6  15   4       36.39       43.36      9.62 o
   7  15   4       32.26       52.93      8.83 o
   8  15   4        1.42        5.68     16.65 o
   0  16   4       16.76       40.64      5.33 o
   1  16   4       50.40       49.05      2.93 o
   2  16   4      853.53      794.51     14.21 o
   3  16   4        7.89       10.09      3.45 o
   4  16   4       95.87       78.64      5.20 o
   5  16   4       34.99       67.83      6.91 o
   6  16   4        9.30       26.66      7.34 o
   7  16   4       19.51       20.01      6.56 o
   0  17   4       92.65       64.82      7.09 o
   1  17   4      150.54      139.22      4.95 o
   2  17   4      326.65      298.43      7.23 o
   3  17   4       47.00       47.61      4.02 o
   4  17   4        1.02       -2.58      2.62 o
   5  17   4       68.41       75.29      9.09 o
   6  17   4       69.03      104.53     13.25 o
   7  17   4       11.06       34.00      9.53 o
   0  18   4        0.02       11.32      4.76 o
   1  18   4        4.63        3.45      3.89 o
   2  18   4        7.91        6.51      3.93 o
   3  18   4       57.22       52.02      5.12 o
   4  18   4       10.28        8.30      5.29 o
   5  18   4       15.20       25.78      7.43 o
   6  18   4        6.23       35.48      7.95 o
   0  19   4       22.78       28.84      5.59 o
   1  19   4        6.68        8.70      3.93 o
   2  19   4       66.50       56.05      4.68 o
   3  19   4        8.87       20.58      4.76 o
   4  19   4       27.25       29.33      6.12 o
   5  19   4        9.78       41.47     20.97 o
   6  19   4       28.54       70.63     17.92 o
   0  20   4        7.95        4.81      5.24 o
   1  20   4        7.32        3.45      4.37 o
   2  20   4       12.46       13.55      5.24 o
   3  20   4        1.87       -3.93      6.16 o
   4  20   4        1.16       -1.31      7.03 o
   5  20   4       31.34       37.28      8.70 o
   6  20   4        1.31       42.82     18.31 o
   0  21   4       18.32        5.68      4.76 o
   1  21   4       22.25       22.73      4.76 o
   2  21   4       40.96       59.84      6.16 o
   3  21   4       15.15       26.22      6.21 o
   4  21   4        8.94        6.95     11.36 o
   5  21   4       26.95       58.21     11.49 o
   0  22   4        1.45       20.58      7.95 o
   1  22   4        6.47       25.39      6.95 o
   2  22   4       22.80       27.10      6.07 o
   3  22   4       32.62       26.22      8.35 o
   4  22   4       65.16       87.74      9.01 o
   0  23   4       62.09       78.60     10.01 o
   1  23   4       71.34       87.35      7.43 o
   2  23   4       23.06       50.21      7.12 o
   3  23   4       33.69       32.34     10.45 o
   4  23   4       19.12       50.82     17.00 o
   0  24   4        1.05       21.93      7.82 o
   1  24   4        3.91       10.49      7.03 o
   2  24   4       13.45       30.94      6.99 o
   3  24   4        1.72        3.93     10.97 o
   0  25   4        2.07       19.27      9.53 o
   1  25   4       15.49       21.33     10.05 o
   2  25   4        0.96       -6.95      6.95 o
   1   0   5     5622.80     6837.11    220.60 o
   2   0   5     2624.42     3385.25     50.39 o
   3   0   5     2467.91     2707.53     33.46 o
   4   0   5     1727.90     2003.55     26.57 o
   5   0   5      730.89      791.37     13.02 o
   6   0   5       95.82      102.49      4.24 o
   7   0   5        5.61        4.81      6.16 o
   8   0   5       21.33       21.94      8.83 o
   1   1   5     2365.21     2631.42     49.31 o
   2   1   5      295.30      314.62      3.70 o
   3   1   5     2110.46     2279.38     22.45 o
   4   1   5      239.09      264.84      3.42 o
   5   1   5       44.72       48.49      1.44 o
   6   1   5       44.27       44.50      2.23 o
   7   1   5       17.94       13.55      4.02 o
   8   1   5       29.40       25.39      7.39 o
   9   1   5       66.18       64.79     12.11 o
   1   2   5     1271.80     1431.63     16.19 o
   2   2   5     5015.46     5659.92     56.89 o
   3   2   5      105.49       85.57      2.32 o
   4   2   5      390.12      413.79      5.10 o
   5   2   5      318.35      308.91      4.43 o
   6   2   5      142.14      146.71      4.55 o
   7   2   5      168.10      154.42      6.26 o
   8   2   5        5.55        9.57      7.38 o
   9   2   5       20.69       21.33      8.70 o
   0   3   5     1312.40     1421.63     19.37 o
   1   3   5      768.51      770.58      8.25 o
   2   3   5      538.82      553.85      6.96 o
   3   3   5      385.24      399.94      5.86 o
   4   3   5      511.07      547.74      6.87 o
   5   3   5       75.32       87.00      2.71 o
   6   3   5      230.61      219.63      4.34 o
   7   3   5       29.16       29.33      5.20 o
   8   3   5        7.95       13.07      7.43 o
   9   3   5       11.05        6.07     11.36 o
   0   4   5     2070.94     2172.63     26.20 o
   1   4   5      792.78      875.89      8.77 o
   2   4   5       86.02       87.49      1.58 o
   3   4   5      742.52      850.28      9.84 o
   4   4   5     1789.20     1983.33     22.65 o
   5   4   5      874.80      834.57      9.73 o
   6   4   5      455.59      427.92      8.65 o
   7   4   5      247.96      228.97      6.96 o
   8   4   5        5.62        8.30      9.66 o
   9   4   5       54.21       35.50      9.97 o
   0   5   5      570.83      589.72      9.20 o
   1   5   5      405.79      394.54      4.99 o
   2   5   5     1888.43     1970.90     17.04 o
   3   5   5      814.44      852.10      9.85 o
   4   5   5     1010.85     1075.76     13.80 o
   5   5   5      189.29      169.47      3.81 o
   6   5   5      349.99      334.32      6.14 o
   7   5   5       44.58       58.58      4.46 o
   8   5   5       40.31       35.49      6.47 o
   9   5   5       12.74       27.53     11.41 o
   0   6   5     1646.88     1883.12     25.92 o
   1   6   5      351.28      402.79      4.23 o
   2   6   5     1032.89     1161.63     11.52 o
   3   6   5     1276.71     1243.06     11.93 o
   4   6   5     1417.28     1502.31     19.63 o
   5   6   5      413.00      366.17      6.41 o
   6   6   5      421.86      390.37      7.46 o
   7   6   5       27.75       26.22      4.28 o
   8   6   5        5.64        4.81      6.16 o
   9   6   5       18.15       17.48     10.84 o
   0   7   5      348.79      334.97      6.17 o
   1   7   5      420.62      498.38      5.65 o
   2   7   5     1638.06     1961.95     18.80 o
   3   7   5     2004.65     2077.48     21.31 o
   4   7   5      861.21      790.76     10.66 o
   5   7   5      104.64      108.94      3.94 o
   6   7   5      220.60      194.30      5.26 o
   7   7   5       86.99      103.73      6.38 o
   8   7   5       26.42       42.83      7.39 o
   9   7   5        1.92       12.63     10.40 o
   0   8   5       22.78       18.71      2.19 o
   1   8   5      397.35      437.82      5.29 o
   2   8   5     2764.78     3407.77     29.99 o
   3   8   5      155.37      133.46      2.41 o
   4   8   5      138.21      122.05      2.76 o
   5   8   5      293.53      279.94      6.31 o
   6   8   5      272.57      257.15      6.05 o
   7   8   5      105.82      113.76      7.57 o
   8   8   5        9.90       34.00      9.53 o
   9   8   5        5.15       44.18     18.88 o
   0   9   5      121.65      141.29      4.47 o
   1   9   5      452.48      527.32      5.77 o
   2   9   5       33.53       31.87      1.66 o
   3   9   5      152.53      148.33      3.07 o
   4   9   5      536.49      513.29      5.72 o
   5   9   5      167.01      146.27      4.55 o
   6   9   5      163.17      160.19      5.30 o
   7   9   5      126.47      121.05      6.43 o
   8   9   5       16.59       32.34      8.30 o
   0  10   5     3157.42     3647.84     41.46 o
   1  10   5      593.19      672.11      7.64 o
   2  10   5       20.76       22.73      1.79 o
   3  10   5      114.10      134.80      2.45 o
   4  10   5      349.10      320.08      4.48 o
   5  10   5      257.79      257.15      5.39 o
   6  10   5       30.92       30.25      5.77 o
   7  10   5       56.97       52.33      5.73 o
   8  10   5       37.61       50.83      9.22 o
   0  11   5       76.58      103.33      3.81 o
   1  11   5       22.26       17.83      2.10 o
   2  11   5      442.52      466.59      6.33 o
   3  11   5        2.84        5.29      1.75 o
   4  11   5      347.63      303.04      5.09 o
   5  11   5      260.61      253.10      7.32 o
   6  11   5       33.62       35.01      4.72 o
   7  11   5       21.25       31.86      6.60 o
   8  11   5       14.54       22.33     11.84 o
   0  12   5      419.73      399.33      7.56 o
   1  12   5      552.79      564.45      7.97 o
   2  12   5      205.24      200.25      4.16 o
   3  12   5      385.75      387.16      5.75 o
   4  12   5      217.46      194.32      4.69 o
   5  12   5       88.86       81.61      5.29 o
   6  12   5       38.78       42.27      5.16 o
   7  12   5       22.86       25.78      6.60 o
   8  12   5       32.06       17.48     15.38 o
   0  13   5       95.71       85.84      3.89 o
   1  13   5       81.72       85.82      2.71 o
   2  13   5      567.30      570.05      8.01 o
   3  13   5        7.82        6.51      2.14 o
   4  13   5       23.84       26.22      2.58 o
   5  13   5       68.06       68.91      4.85 o
   6  13   5        3.33       -4.81      5.68 o
   7  13   5       26.16       36.75     10.88 o
   8  13   5        4.07       14.46      9.70 o
   0  14   5      137.51      108.12      3.06 o
   1  14   5      438.33      435.90      6.99 o
   2  14   5       33.21       48.17      2.62 o
   3  14   5       39.05       46.73      3.15 o
   4  14   5      421.45      370.73      7.24 o
   5  14   5      147.95      120.60      5.03 o
   6  14   5       27.59       40.12      7.95 o
   7  14   5       14.98       27.09      7.82 o
   8  14   5       13.26      -15.82     15.82 o
   0  15   5        2.62       13.98      1.70 o
   1  15   5      137.03      126.66      4.25 o
   2  15   5     1397.41     1323.06     18.39 o
   3  15   5      208.20      197.78      4.73 o
   4  15   5       25.24       38.55      4.41 o
   5  15   5        6.51       11.75      4.28 o
   6  15   5       57.26       60.81      5.55 o
   7  15   5        4.80        4.81      6.99 o
   8  15   5        3.05       27.96     10.40 o
   0  16   5     1470.45     1362.65     26.44 o
   1  16   5       99.64       90.94      3.98 o
   2  16   5      231.26      222.72      6.26 o
   3  16   5        5.83        5.68      3.50 o
   4  16   5        7.31        6.07      3.93 o
   5  16   5        2.79        0.44      6.64 o
   6  16   5       36.18       33.31      7.47 o
   7  16   5       11.62       43.35      9.61 o
   0  17   5       60.70       49.93      6.51 o
   1  17   5        8.59        9.18      3.54 o
   2  17   5      463.23      401.30      7.55 o
   3  17   5       37.11       34.01      3.89 o
   4  17   5        5.75       -1.31      4.37 o
   5  17   5       24.34       34.53      7.87 o
   6  17   5       15.95       12.63      7.87 o
   7  17   5       38.89       30.68      8.35 o
   0  18   5      159.94      159.66      8.45 o
   1  18   5       27.13       20.98      4.02 o
   2  18   5       33.74       25.39      4.85 o
   3  18   5       10.14       19.62      4.46 o
   4  18   5       75.51       64.80      5.73 o
   5  18   5        5.14       -0.87      7.91 o
   6  18   5       14.35       13.07     15.73 o
   7  18   5       29.27       38.81     10.93 o
   0  19   5        2.93       12.19      5.24 o
   1  19   5      144.77      117.88      5.47 o
   2  19   5       24.76       13.55      4.33 o
   3  19   5       18.70       17.83      4.76 o
   4  19   5       36.24       30.95      7.91 o
   5  19   5        7.40        5.68     10.44 o
   6  19   5       56.87       58.58      9.62 o
   0  20   5        1.05        2.58      6.51 o
   1  20   5        7.82        5.29      4.41 o
   2  20   5      123.45      111.99      6.21 o
   3  20   5       44.69       45.02      6.16 o
   4  20   5       11.04       10.92      8.30 o
   5  20   5        7.90       17.83     10.05 o
   6  20   5        7.06       13.98     17.04 o
   0  21   5       37.25       26.23      6.64 o
   1  21   5       68.90       58.59      5.12 o
   2  21   5       24.18       17.48      6.12 o
   3  21   5       10.15       17.83      5.64 o
   4  21   5       18.13       26.66      8.65 o
   5  21   5       10.73       50.82     16.69 o
   0  22   5        2.75       10.49      7.03 o
   1  22   5       58.71       77.47      6.64 o
   2  22   5        7.92       27.97      6.20 o
   3  22   5       69.25       86.17      7.78 o
   4  22   5        8.75       27.53     10.97 o
   5  22   5        0.52      -15.77     16.60 o
   0  23   5       20.29       16.13      8.74 o
   1  23   5       49.27       47.30      6.60 o
   2  23   5       20.85       52.00      6.64 o
   3  23   5        6.88       27.97      9.53 o
   4  23   5       60.79       29.77     18.49 o
   0  24   5       66.43       90.10     11.10 o
   1  24   5       13.69       50.82      6.86 o
   2  24   5       32.25       27.10      7.39 o
   3  24   5        8.65       15.29      9.13 o
   0  25   5        8.34       24.95      9.61 o
   1  25   5        2.80       10.49      9.22 o
   2  25   5        8.84       27.09      9.13 o
   1   0   6     3228.15     3654.63     58.63 o
   2   0   6      329.03      282.14      5.64 o
   3   0   6       56.20       54.81      2.19 o
   4   0   6      447.77      468.79      7.26 o
   5   0   6      146.19      127.19      3.28 o
   6   0   6       35.10       36.24      3.54 o
   7   0   6        0.00        4.81      6.16 o
   8   0   6       54.40       80.83     17.31 o
   9   0   6       88.04      111.94     17.71 o
   0   1   6    10707.58    15845.90    505.90 o
   2   1   6     1571.16     1550.94     16.79 o
   3   1   6     7012.84     8299.82     81.21 o
   4   1   6      595.06      633.25      7.41 o
   5   1   6      850.91      885.04      9.99 o
   6   1   6      228.85      217.13      5.56 o
   7   1   6       78.65       81.25      4.90 o
   8   1   6      129.01      127.08     12.25 o
   9   1   6        0.29      -14.77     14.77 o
   0   2   6      380.49      424.88      7.80 o
   1   2   6     1283.48     1325.98     13.99 o
   2   2   6      541.68      530.30      6.78 o
   3   2   6      221.24      250.17      3.34 o
   4   2   6      174.16      176.67      3.33 o
   5   2   6      239.65      237.46      4.52 o
   6   2   6      148.58      135.29      4.38 o
   7   2   6        8.90       12.19      4.37 o
   8   2   6       27.97       36.76     10.14 o
   9   2   6       30.68       22.73     14.95 o
   0   3   6     5328.51     6853.02     97.41 o
   1   3   6     2365.41     2262.65     20.61 o
   2   3   6     2459.38     2456.03     23.48 o
   3   3   6      423.74      404.37      5.90 o
   4   3   6      356.32      356.73      5.54 o
   5   3   6      132.06      134.33      3.41 o
   6   3   6      287.91      255.89      6.05 o
   7   3   6      142.21      133.81      5.82 o
   8   3   6        9.43       19.62      7.43 o
   9   3   6       11.91        6.95     13.11 o
   0   4   6       11.12        8.70      1.70 o
   1   4   6      547.42      522.39      5.77 o
   2   4   6      303.08      292.28      4.31 o
   3   4   6       29.38       26.23      1.70 o
   4   4   6       17.77       17.83      1.75 o
   5   4   6      122.76      126.66      3.28 o
   6   4   6      188.33      174.37      4.99 o
   7   4   6        4.41        3.10      4.41 o
   8   4   6       22.02       29.32      7.04 o
   9   4   6        6.59       30.67     20.14 o
   0   5   6      527.08      544.29      7.85 o
   1   5   6     6977.65     8379.69     78.60 o
   2   5   6     4100.06     4802.41     45.31 o
   3   5   6     1071.70     1168.95     13.01 o
   4   5   6       39.49       38.82      2.62 o
   5   5   6       12.79       14.46      2.23 o
   6   5   6      473.40      409.06      7.64 o
   7   5   6      185.11      166.65      6.48 o
   8   5   6       87.52       80.46      9.01 o
   9   5   6       23.07       57.60     11.76 o
   0   6   6      461.39      506.94      7.56 o
   1   6   6      493.26      519.41      5.75 o
   2   6   6      200.38      202.87      2.37 o
   3   6   6       66.88       67.23      1.71 o
   4   6   6       21.22       23.12      2.62 o
   5   6   6       14.77       10.93      3.06 o
   6   6   6       69.00       74.95      4.33 o
   7   6   6        1.77        9.18      4.81 o
   8   6   6        9.55       27.97      7.52 o
   9   6   6        3.31       -5.29     13.15 o
   0   7   6     1013.97     1241.75     17.87 o
   1   7   6     2046.85     2039.07     19.28 o
   2   7   6     2227.82     2511.94     23.54 o
   3   7   6      116.54      142.71      2.50 o
   4   7   6      537.88      528.86      9.64 o
   5   7   6       77.20       80.12      3.37 o
   6   7   6      319.23      319.77      6.75 o
   7   7   6      107.43      111.10      6.17 o
   8   7   6       20.03       29.76      8.22 o
   9   7   6       24.20       98.20     19.49 o
   0   8   6       73.90       75.35      2.89 o
   1   8   6        9.68       16.96      1.40 o
   2   8   6      906.97      993.60     10.61 o
   3   8   6       91.48       91.36      2.01 o
   4   8   6       66.44       71.37      1.75 o
   5   8   6      118.73      103.79      4.24 o
   6   8   6       81.10       80.86      4.50 o
   7   8   6        3.30        8.70      6.51 o
   8   8   6       32.62       44.19      6.95 o
   9   8   6        3.12        1.75     13.06 o
   0   9   6      100.11       99.59      2.93 o
   1   9   6       69.19       96.64      2.06 o
   2   9   6     3434.75     3874.39     37.41 o
   3   9   6      105.00      112.47      2.67 o
   4   9   6      941.27      896.97     10.09 o
   5   9   6      579.04      512.13      9.50 o
   6   9   6      184.36      174.85      5.52 o
   7   9   6       40.31       69.59      7.34 o
   8   9   6       26.83       34.00      7.82 o
   0  10   6      123.60      134.38      3.90 o
   1  10   6      187.54      215.38      3.68 o
   2  10   6       62.05       67.22      2.06 o
   3  10   6       72.89       64.82      2.01 o
   4  10   6       94.84       92.57      2.01 o
   5  10   6       65.28       60.17      3.59 o
   6  10   6       76.95       66.51      4.42 o
   7  10   6       65.54       67.20      6.16 o
   8  10   6       64.54       43.67     11.32 o
   0  11   6      402.62      377.86      7.34 o
   1  11   6       86.07       77.92      2.98 o
   2  11   6      205.36      249.80      4.65 o
   3  11   6      332.38      322.32      5.27 o
   4  11   6       30.72       34.53      2.23 o
   5  11   6      425.48      374.80      8.12 o
   6  11   6       42.23       30.25      5.77 o
   7  11   6       56.86       54.78      6.51 o
   8  11   6       13.20       30.94      7.91 o
   0  12   6      294.35      299.42      6.54 o
   1  12   6       28.54       34.53      2.71 o
   2  12   6      138.30      151.34      4.12 o
   3  12   6      191.63      194.30      4.07 o
   4  12   6      117.01       97.48      2.89 o
   5  12   6      242.90      217.11      6.18 o
   6  12   6       11.81       13.07      5.72 o
   7  12   6       53.39       67.19      6.86 o
   8  12   6       12.74       19.27      8.83 o
   0  13   6      819.95      869.80     14.89 o
   1  13   6      718.55      635.33      8.47 o
   2  13   6      134.01      156.52      4.20 o
   3  13   6      173.63      178.21      3.90 o
   4  13   6      601.55      557.73      9.90 o
   5  13   6       49.97       50.23      4.46 o
   6  13   6       39.65       44.50      5.59 o
   7  13   6       20.77       20.58      7.95 o
   8  13   6        4.85       30.24      9.18 o
   0  14   6        0.19        8.30      2.67 o
   1  14   6      119.51      124.80      3.28 o
   2  14   6      260.41      278.43      6.27 o
   3  14   6      137.21       98.73      3.76 o
   4  14   6      391.82      384.42      7.37 o
   5  14   6       74.38       71.36      4.94 o
   6  14   6        5.86       10.92      6.07 o
   7  14   6       35.26       34.00      7.82 o
   8  14   6        2.57       -1.31     10.97 o
   0  15   6      854.40      771.62     12.85 o
   1  15   6      271.62      242.64      4.56 o
   2  15   6      215.31      206.75      4.21 o
   3  15   6      441.87      411.42      7.64 o
   4  15   6       62.41       67.86      4.81 o
   5  15   6       38.16       39.34      5.25 o
   6  15   6       87.04       81.25      7.91 o
   7  15   6       42.84       54.77     10.53 o
   8  15   6       29.32       32.82     17.96 o
   0  16   6      185.68      158.69      4.20 o
   1  16   6       79.38       78.63      4.07 o
   2  16   6      254.03      214.70      5.52 o
   3  16   6      119.66      129.93      5.25 o
   4  16   6       75.65       63.49      4.33 o
   5  16   6        2.03        0.87      4.85 o
   6  16   6       18.97       15.30      7.87 o
   7  16   6       13.52       20.01      7.87 o
   0  17   6      634.58      529.49     12.54 o
   1  17   6       39.96       35.76      4.02 o
   2  17   6      169.68      134.82      4.86 o
   3  17   6       10.05       14.46      3.50 o
   4  17   6       12.54       20.01      5.59 o
   5  17   6        1.20        1.75      7.38 o
   6  17   6       47.91       54.16      7.08 o
   7  17   6        5.77       26.22     13.50 o
   0  18   6        0.51        8.30      6.51 o
   1  18   6       58.95       52.95      4.24 o
   2  18   6        0.68        3.10      4.41 o
   3  18   6        0.96        4.37      4.37 o
   4  18   6       23.00       43.66      5.81 o
   5  18   6       27.98       45.02      9.27 o
   6  18   6       25.13       64.77     14.47 o
   7  18   6        9.88       17.83     10.92 o
   0  19   6        0.26       20.58      5.68 o
   1  19   6       71.77       59.55      5.16 o
   2  19   6       19.95       25.39      5.29 o
   3  19   6       21.24       24.56      4.76 o
   4  19   6        6.58        6.51      5.64 o
   5  19   6        6.15       -5.68     10.44 o
   6  19   6      118.80      138.12     11.33 o
   0  20   6        0.11       17.83      6.51 o
   1  20   6       15.43       11.76      4.72 o
   2  20   6       52.99       59.54      6.12 o
   3  20   6        9.83       10.09      4.76 o
   4  20   6       28.08       11.76      7.04 o
   5  20   6       10.49        3.45     13.07 o
   0  21   6        0.10       15.29      6.55 o
   1  21   6       13.46       25.78      5.33 o
   2  21   6       28.51       44.19      5.55 o
   3  21   6       11.14       32.82      6.95 o
   4  21   6       18.11       29.76      8.00 o
   5  21   6       43.47       97.78     14.90 o
   0  22   6       10.35       25.39      8.83 o
   1  22   6       23.04       38.81      5.20 o
   2  22   6       50.28       54.77      6.51 o
   3  22   6       46.25       67.84      8.61 o
   4  22   6        1.38       27.09      8.26 o
   5  22   6       17.38       15.29     10.97 o
   0  23   6        0.06       10.09      7.82 o
   1  23   6        3.73        6.95      7.38 o
   2  23   6       13.95       28.40      7.78 o
   3  23   6       29.44       51.13      8.39 o
   4  23   6       13.04       -3.93     17.09 o
   0  24   6       49.88       59.84     10.01 o
   1  24   6       16.89       14.81      6.12 o
   2  24   6      113.20      111.09      8.40 o
   3  24   6       11.95        7.87      8.30 o
   0  25   6        9.30        2.58     13.94 o
   1  25   6        6.27       32.33      8.30 o
   2  25   6        4.31        2.18      8.74 o
   1   0   7     4959.26     5939.07     76.02 o
   2   0   7     1640.24     1777.89     26.97 o
   3   0   7       22.02       26.23      1.70 o
   4   0   7       72.62       67.24      2.76 o
   5   0   7      596.67      617.49     11.45 o
   6   0   7        2.28        9.57      2.58 o
   7   0   7       18.63       16.61      6.99 o
   8   0   7        0.40       35.74     13.50 o
   9   0   7       18.60       83.82     16.08 o
   0   1   7     3907.21     4708.03     76.28 o
   1   1   7     7055.46     8824.42    107.77 o
   2   1   7    10169.63    12880.97    126.33 o
   3   1   7      793.30      820.83      9.67 o
   4   1   7      750.59      745.03      9.20 o
   5   1   7       30.08       47.30      1.44 o
   6   1   7        5.31       15.29      2.62 o
   7   1   7       45.20       32.35      5.73 o
   8   1   7       25.98       31.86     13.46 o
   9   1   7       30.30       59.53     10.66 o
   0   2   7      575.16      653.17     10.78 o
   1   2   7      111.57      118.55      2.28 o
   2   2   7     2810.96     3101.02     31.28 o
   3   2   7      227.31      258.19      4.04 o
   4   2   7      123.28      125.30      3.28 o
   5   2   7      608.72      584.59     10.13 o
   6   2   7       18.12       24.12      3.50 o
   7   2   7      247.43      232.78      8.32 o
   8   2   7       15.88       -2.18     11.84 o
   9   2   7       13.50       27.53     10.09 o
   0   3   7       62.84       95.09      2.45 o
   1   3   7     9730.71    12702.87    121.13 o
   2   3   7     2154.75     2264.59     22.43 o
   3   3   7      407.01      427.20      6.08 o
   4   3   7      338.97      363.75      6.41 o
   5   3   7     1120.87     1104.15     16.81 o
   6   3   7      110.84       89.77      4.77 o
   7   3   7      230.05      227.04     10.07 o
   8   3   7        0.24       10.09     11.84 o
   9   3   7       47.99       54.77     11.76 o
   0   4   7      236.21      240.88      4.57 o
   1   4   7     2333.65     2626.80     26.46 o
   2   4   7     1386.64     1428.46     14.46 o
   3   4   7      353.00      348.34      4.71 o
   4   4   7      308.57      317.18      5.97 o
   5   4   7      862.27      830.50     13.34 o
   6   4   7      180.22      172.11      6.04 o
   7   4   7      232.53      224.54      6.92 o
   8   4   7        2.48        6.07      6.99 o
   9   4   7        7.23        0.87     10.53 o
   0   5   7     4008.99     4391.13     58.09 o
   1   5   7     4600.80     5335.48     48.18 o
   2   5   7     1619.13     1659.77     17.30 o
   3   5   7      314.25      301.23      3.65 o
   4   5   7      876.66      838.09     12.17 o
   5   5   7     1508.55     1415.78     22.22 o
   6   5   7      134.41      121.52      4.59 o
   7   5   7      122.70      140.65      6.96 o
   8   5   7       43.19       40.65      6.95 o
   9   5   7       16.35       74.90     14.81 o
   0   6   7      726.36      714.50     10.13 o
   1   6   7      427.02      442.00      5.29 o
   2   6   7      373.14      414.98      5.15 o
   3   6   7      271.95      325.39      4.52 o
   4   6   7      135.56      144.25      4.03 o
   5   6   7      120.53      126.64      4.73 o
   6   6   7      186.83      193.61      5.82 o
   7   6   7       46.29       47.30      5.16 o
   8   6   7       29.30       41.48      8.61 o
   9   6   7        3.06       22.72      9.57 o
   0   7   7       53.72       44.23      2.49 o
   1   7   7     2626.40     2877.79     25.30 o
   2   7   7      881.20      907.99     10.17 o
   3   7   7     1745.28     1863.48     18.28 o
   4   7   7      662.05      553.16      9.88 o
   5   7   7     1509.77     1420.95     22.25 o
   6   7   7       73.70       87.76      5.07 o
   7   7   7      139.38      152.30      8.27 o
   8   7   7        1.69       -0.87      6.60 o
   9   7   7        9.11       42.25     19.31 o
   0   8   7      161.11      126.85      3.77 o
   1   8   7      246.46      288.02      4.26 o
   2   8   7      263.33      239.04      3.25 o
   3   8   7      408.03      395.97      5.01 o
   4   8   7       73.95       93.77      2.01 o
   5   8   7      400.17      349.33      7.07 o
   6   8   7       92.55       97.84      5.38 o
   7   8   7        2.79       11.32      4.76 o
   8   8   7       13.05       39.85     12.15 o
   0   9   7      134.59      108.62      3.50 o
   1   9   7      185.31      228.52      3.81 o
   2   9   7     1274.68     1231.71     13.33 o
   3   9   7      695.29      695.14      8.87 o
   4   9   7       99.69      108.06      2.62 o
   5   9   7      357.59      325.99      7.55 o
   6   9   7       75.91       62.49      4.29 o
   7   9   7       58.76       80.83      6.03 o
   8   9   7      137.80      128.53     12.82 o
   0  10   7      687.04      699.43     11.14 o
   1  10   7        9.69        4.81      1.75 o
   2  10   7      424.30      465.62      7.26 o
   3  10   7       61.22       65.51      2.01 o
   4  10   7      523.19      462.04      6.33 o
   5  10   7        2.75       -3.10      3.98 o
   6  10   7       86.58       76.05      4.72 o
   7  10   7       38.77       61.45      6.86 o
   8  10   7        3.31        6.95      6.51 o
   0  11   7      775.88      682.13     14.28 o
   1  11   7       14.82       20.58      2.27 o
   2  11   7       46.25       47.61      2.58 o
   3  11   7       79.93       95.00      3.28 o
   4  11   7       51.83       53.86      2.14 o
   5  11   7      172.67      161.84      5.87 o
   6  11   7       10.88       21.94      6.07 o
   7  11   7       20.38       26.66      6.47 o
   8  11   7      105.78       93.76     12.16 o
   0  12   7      565.63      544.70      9.78 o
   1  12   7       60.12       68.92      3.10 o
   2  12   7      266.45      297.00      5.04 o
   3  12   7      378.40      356.39      6.32 o
   4  12   7        3.07        5.68      1.79 o
   5  12   7       51.16       42.27      3.80 o
   6  12   7       29.43       34.53      5.64 o
   7  12   7       65.63       72.40      7.48 o
   8  12   7        6.89        6.95     11.80 o
   0  13   7       24.35       20.98      3.06 o
   1  13   7      249.44      249.23      5.30 o
   2  13   7      172.01      186.72      4.55 o
   3  13   7        6.55        8.70      2.58 o
   4  13   7      157.22      160.20      4.25 o
   5  13   7      157.38      157.55      6.30 o
   6  13   7        5.01        5.68      5.68 o
   7  13   7       15.20       38.02      8.78 o
   8  13   7       15.66        3.93      8.70 o
   0  14   7      762.27      768.74     15.13 o
   1  14   7      325.01      310.31      5.92 o
   2  14   7      282.39      271.57      5.52 o
   3  14   7      521.83      468.12      8.18 o
   4  14   7       61.18       52.95      3.93 o
   5  14   7       32.09       35.75      4.24 o
   6  14   7       14.95       16.61      6.47 o
   7  14   7       13.84       30.68      8.35 o
   0  15   7      517.97      529.11     10.60 o
   1  15   7      516.47      457.40      6.29 o
   2  15   7      117.47      132.35      4.81 o
   3  15   7      189.66      169.40      5.43 o
   4  15   7      203.85      193.05      6.39 o
   5  15   7       38.64       35.75      4.24 o
   6  15   7       57.84       78.21      8.13 o
   7  15   7        4.18       11.75      7.87 o
   0  16   7      289.33      272.20      6.93 o
   1  16   7      342.73      333.54      6.89 o
   2  16   7      127.31      107.20      4.77 o
   3  16   7      134.42      147.72      5.60 o
   4  16   7       19.41       37.50      5.11 o
   5  16   7       21.12       27.97      5.29 o
   6  16   7       61.83       58.23      7.34 o
   7  16   7        4.34       20.01      7.87 o
   0  17   7       24.10       35.01      5.20 o
   1  17   7      167.26      160.73      5.82 o
   2  17   7       15.30       14.81      3.54 o
   3  17   7       19.10       23.12      4.41 o
   4  17   7       14.32       25.78      5.72 o
   5  17   7       31.75       42.83      9.31 o
   6  17   7       11.19       24.56      9.13 o
   7  17   7        2.63       20.01     10.84 o
   0  18   7      270.91      245.16      9.82 o
   1  18   7        3.81       -1.31      3.93 o
   2  18   7       92.49       78.98      6.69 o
   3  18   7       35.71       31.38      5.16 o
   4  18   7       19.04       17.83      6.16 o
   5  18   7       19.38       30.68      7.87 o
   6  18   7       30.07       43.35      8.00 o
   0  19   7        3.90       15.29      4.72 o
   1  19   7       15.63        3.93      3.50 o
   2  19   7       61.96       66.50      6.47 o
   3  19   7       39.55       41.48      5.64 o
   4  19   7       23.18       16.13      6.56 o
   5  19   7       17.19       10.49     11.36 o
   6  19   7       43.13       34.01     10.97 o
   0  20   7        0.88       -3.10      8.39 o
   1  20   7       91.01       97.00      5.34 o
   2  20   7       14.22       15.78      6.64 o
   3  20   7       34.71       38.55      6.25 o
   4  20   7       11.12       21.94      7.43 o
   5  20   7       40.98       49.35      9.97 o
   6  20   7        0.43       11.75      9.61 o
   0  21   7       11.96       12.63      9.22 o
   1  21   7       16.46       25.39      5.29 o
   2  21   7       35.51       36.23      5.77 o
   3  21   7       24.99       35.49      7.47 o
   4  21   7       41.10       34.53      7.39 o
   5  21   7       10.28       28.84     11.45 o
   0  22   7        3.59       21.32      8.30 o
   1  22   7        1.82        3.45      4.76 o
   2  22   7        8.14       10.09      5.72 o
   3  22   7       70.64       59.85      7.78 o
   4  22   7        6.94       -2.58      9.13 o
   5  22   7       29.46       28.41     16.69 o
   0  23   7        0.00       13.06     10.44 o
   1  23   7       28.43       58.87      6.42 o
   2  23   7       94.00       85.79      7.35 o
   3  23   7       15.02       26.22      8.35 o
   4  23   7        2.52       55.36     25.21 o
   0  24   7        0.14        2.58     11.32 o
   1  24   7        5.27        4.37      6.99 o
   2  24   7        7.04       21.32      7.34 o
   3  24   7       54.48       56.35      9.09 o
   0  25   7        1.15       35.00     11.88 o
   1  25   7       39.90       49.91      8.87 o
   2  25   7       12.95      -11.32     11.32 o
   0   0   8    23575.37    41112.43   1269.62 o
   1   0   8     3689.52     4115.87     67.59 o
   2   0   8     1035.46     1231.94     19.29 o
   3   0   8     2389.29     2828.45     38.63 o
   4   0   8        1.38        6.95      1.75 o
   5   0   8       63.89       59.87      2.93 o
   6   0   8      365.49      364.93      7.99 o
   7   0   8      319.49      288.31     13.50 o
   8   0   8        4.91       25.78     17.00 o
   9   0   8       57.49       45.03     19.37 o
   0   1   8      638.64      675.34     13.15 o
   1   1   8      445.15      454.10      6.28 o
   2   1   8      388.69      384.67      4.94 o
   3   1   8      274.64      318.83      4.48 o
   4   1   8       25.93       28.41      1.36 o
   5   1   8        1.01        0.87      1.35 o
   6   1   8       67.80       66.51      4.11 o
   7   1   8       14.80       20.58      5.33 o
   8   1   8       64.06       40.13      9.53 o
   9   1   8       19.59       25.39     13.46 o
   0   2   8     3617.54     3940.54     63.44 o
   1   2   8     6359.41     7727.06     79.28 o
   2   2   8    11080.30    15136.37    142.58 o
   3   2   8     1541.05     1824.83     19.91 o
   4   2   8      501.16      552.36      7.88 o
   5   2   8       17.34       19.62      2.58 o
   6   2   8        5.69        3.93      3.50 o
   7   2   8      380.59      342.79     10.09 o
   8   2   8        2.61       13.06      8.78 o
   9   2   8       20.12       44.49     10.05 o
   0   3   8      559.31      551.78      8.92 o
   1   3   8      406.57      439.84      5.30 o
   2   3   8      135.79      152.56      3.11 o
   3   3   8      354.12      360.17      4.79 o
   4   3   8      199.66      186.88      4.56 o
   5   3   8       12.12       13.07      2.58 o
   6   3   8       71.11       69.97      4.20 o
   7   3   8      111.76       97.85      7.04 o
   8   3   8       10.84       -3.10     10.05 o
   9   3   8       51.29       35.49     11.71 o
   0   4   8      138.49      140.50      2.98 o
   1   4   8      455.74      503.96      5.66 o
   2   4   8     5565.16     6754.24     68.86 o
   3   4   8     2994.11     3215.87     31.63 o
   4   4   8      462.96      408.02      7.61 o
   5   4   8      780.69      748.12     12.62 o
   6   4   8      131.68      117.40      4.99 o
   7   4   8       88.96       80.47      7.52 o
   8   4   8        8.26        0.00      4.37 o
   9   4   8        1.51       41.99     12.71 o
   0   5   8      359.83      382.04      6.57 o
   1   5   8      253.11      237.40      3.25 o
   2   5   8      265.88      288.91      4.26 o
   3   5   8       83.57       80.90      1.88 o
   4   5   8       19.45       18.36      2.71 o
   5   5   8       76.56       58.91      3.54 o
   6   5   8       30.20       27.54      3.50 o
   7   5   8       92.49       82.39      5.34 o
   8   5   8        9.82       15.29      8.35 o
   9   5   8       60.23       70.29     15.78 o
   0   6   8       14.13       24.13      2.27 o
   1   6   8     7178.39     8681.31     74.97 o
   2   6   8     1713.15     2152.99     21.69 o
   3   6   8     2104.36     2324.10     22.55 o
   4   6   8      107.70      112.94      3.54 o
   5   6   8      169.94      177.11      6.13 o
   6   6   8       12.75       18.70      3.98 o
   7   6   8       43.45       44.50      5.60 o
   8   6   8        1.88        2.58      7.82 o
   9   6   8       33.92       27.53     10.97 o
   0   7   8      195.52      250.05      5.31 o
   1   7   8      883.22      903.91      8.89 o
   2   7   8       58.08       54.80      2.19 o
   3   7   8      534.55      547.75      5.90 o
   4   7   8      160.34      145.78      4.55 o
   5   7   8       71.08       84.66      4.24 o
   6   7   8       25.49       18.36      3.93 o
   7   7   8       69.49       65.15      5.73 o
   8   7   8       32.74       22.73     16.13 o
   9   7   8       34.01       35.01     18.79 o
   0   8   8      178.08      228.54      5.09 o
   1   8   8     2427.48     2650.68     24.17 o
   2   8   8     1584.95     1715.74     17.53 o
   3   8   8      981.19     1087.22     12.50 o
   4   8   8      111.17      126.64      2.84 o
   5   8   8       85.04       74.97      5.42 o
   6   8   8       22.87       34.00      4.37 o
   7   8   8        0.07       11.75      6.16 o
   8   8   8       52.92       52.02     10.84 o
   0   9   8      293.78      296.01      6.50 o
   1   9   8       95.01       99.17      2.49 o
   2   9   8      340.34      343.30      5.45 o
   3   9   8      413.75      389.19      4.97 o
   4   9   8       47.57       43.37      1.66 o
   5   9   8      207.76      182.77      5.08 o
   6   9   8       19.04       24.12      4.33 o
   7   9   8       32.59       42.26      6.51 o
   8   9   8       63.89       73.84     11.50 o
   0  10   8       88.78       62.83      4.64 o
   1  10   8      465.86      468.78      7.26 o
   2  10   8     2268.80     2314.27     26.59 o
   3  10   8      308.96      264.89      4.78 o
   4  10   8     1997.33     1891.95     23.95 o
   5  10   8       96.89       89.36      4.72 o
   6  10   8       48.57       52.02      4.81 o
   7  10   8       62.98       69.95      7.34 o
   8  10   8       23.13       15.30      8.35 o
   0  11   8        0.71        7.86      3.98 o
   1  11   8      159.48      158.72      3.68 o
   2  11   8      193.02      170.60      3.81 o
   3  11   8       64.67       61.18      2.93 o
   4  11   8       60.96       65.15      2.71 o
   5  11   8        8.91       16.12      3.54 o
   6  11   8       94.01       95.78      5.34 o
   7  11   8       93.64       85.45      6.95 o
   8  11   8        6.66       21.94     17.04 o
   0  12   8      187.29      207.97      7.23 o
   1  12   8     1028.84     1011.84     14.71 o
   2  12   8      603.67      614.32      8.32 o
   3  12   8       84.68       80.13      2.97 o
   4  12   8      126.68      113.37      3.54 o
   5  12   8       34.11       41.17      4.85 o
   6  12   8       29.47       36.76      4.81 o
   7  12   8       53.86       58.23      7.04 o
   8  12   8       29.59       38.02     13.15 o
   0  13   8        6.53        9.57      3.10 o
   1  13   8      277.04      259.35      5.39 o
   2  13   8      187.65      183.90      4.55 o
   3  13   8       60.26       64.80      3.37 o
   4  13   8       99.78       97.85      3.32 o
   5  13   8       14.53       10.92      3.85 o
   6  13   8       16.74       17.48      5.59 o
   7  13   8        9.97       24.56      7.47 o
   0  14   8     1358.94     1328.46     21.51 o
   1  14   8      620.06      550.34      8.85 o
   2  14   8       28.85       23.12      3.02 o
   3  14   8      132.68      128.08      4.73 o
   4  14   8        1.68       11.32      3.54 o
   5  14   8      108.80      115.12      5.38 o
   6  14   8        9.35       20.97      7.47 o
   7  14   8      115.52      139.13      9.88 o
   0  15   8       88.02       83.54      4.20 o
   1  15   8      267.47      229.11      4.43 o
   2  15   8      106.55      128.53      4.72 o
   3  15   8      339.11      283.48      6.36 o
   4  15   8      114.04      112.42      5.34 o
   5  15   8       25.57       36.23      5.77 o
   6  15   8        6.83        6.51      6.07 o
   7  15   8        5.00       20.58      7.38 o
   0  16   8      151.31      133.36      7.27 o
   1  16   8      555.11      491.19      8.35 o
   2  16   8      104.51       92.56      4.42 o
   3  16   8       60.42       56.05      4.37 o
   4  16   8       57.61       51.72      5.12 o
   5  16   8       15.19       20.98      5.16 o
   6  16   8       14.47        6.51      6.95 o
   7  16   8       63.69       67.85      7.91 o
   0  17   8        0.00        3.45      6.07 o
   1  17   8       51.84       51.72      4.50 o
   2  17   8        7.41       10.92      3.85 o
   3  17   8       16.41       13.98      4.37 o
   4  17   8        0.61        9.57      5.16 o
   5  17   8       39.62       40.65      6.64 o
   6  17   8       16.96        4.81     10.09 o
   7  17   8        0.23       29.76     12.32 o
   0  18   8       56.79       65.49      7.43 o
   1  18   8       62.65       41.19      4.28 o
   2  18   8       74.06       78.23      5.55 o
   3  18   8        0.67        4.37      4.81 o
   4  18   8       16.35       16.96      4.33 o
   5  18   8        7.45       14.81      7.38 o
   6  18   8       51.34       44.50      8.65 o
   0  19   8       16.55       17.48      4.89 o
   1  19   8       52.79       48.18      5.25 o
   2  19   8       85.57       76.40      5.86 o
   3  19   8        1.60       -0.44      3.54 o
   4  19   8       37.19       43.66      9.97 o
   5  19   8       23.72       23.51     11.36 o
   6  19   8       17.68       55.37     20.54 o
   0  20   8        0.53        8.70      5.68 o
   1  20   8        3.98        8.30      4.33 o
   2  20   8       10.44       16.61      5.64 o
   3  20   8       35.33       30.68      6.03 o
   4  20   8       22.89       35.01      8.65 o
   5  20   8      125.92      130.39     10.50 o
   6  20   8       86.37       88.15     22.39 o
   0  21   8        2.01       22.72      9.57 o
   1  21   8       33.41       30.25      4.81 o
   2  21   8        8.31       12.19      5.68 o
   3  21   8       48.61       53.85      8.92 o
   4  21   8       79.35       83.86      9.18 o
   5  21   8        0.34        0.87     11.01 o
   0  22   8        7.76        4.37      6.99 o
   1  22   8       32.41       42.26      7.34 o
   2  22   8        0.49       13.54      6.60 o
   3  22   8       26.45       39.33      8.65 o
   4  22   8        5.25       20.58     14.81 o
   0  23   8       14.24       22.33     10.49 o
   1  23   8        7.24       19.27      6.60 o
   2  23   8       20.77       24.56      7.04 o
   3  23   8      153.56      149.71     10.76 o
   0  24   8        0.33        2.18     11.40 o
   1  24   8       13.63       16.61      7.52 o
   2  24   8        5.93       -6.90      6.90 o
   3  24   8        4.90       -3.45     11.27 o
   0  25   8       14.64       43.35     14.33 o
   1  25   8       52.41       70.29      8.79 o
   1   0   9    20686.23    31984.06    494.76 o
   2   0   9     3380.35     3680.35     55.17 o
   3   0   9        4.19        7.87      1.75 o
   4   0   9        3.09        6.95      1.75 o
   5   0   9       66.19       65.16      3.02 o
   6   0   9      195.67      202.49     13.71 o
   7   0   9      314.99      333.31     13.76 o
   8   0   9       21.12       46.72     18.88 o
   9   0   9       34.92       41.48     22.33 o
   0   1   9      576.00      604.64     11.41 o
   1   1   9     4393.10     5300.33     60.92 o
   2   1   9      205.09      233.24      3.82 o
   3   1   9      661.63      703.14      7.83 o
   4   1   9       34.88       35.76      1.75 o
   5   1   9      806.37      771.64     12.85 o
   6   1   9      404.71      353.18     11.02 o
   7   1   9       62.28       62.48      5.64 o
   8   1   9        9.11       53.22     12.80 o
   9   1   9       40.99       55.07     14.90 o
   0   2   9     4127.36     4722.69     75.54 o
   1   2   9     9681.65    12632.90    119.45 o
   2   2   9      209.04      267.04      4.13 o
   3   2   9     1237.66     1345.93     13.93 o
   4   2   9      533.82      553.48      7.88 o
   5   2   9      839.14      736.13     14.84 o
   6   2   9        8.23        5.68      3.50 o
   7   2   9      104.26       85.82      6.60 o
   8   2   9       93.08      136.66     13.21 o
   9   2   9       17.98       75.25     21.41 o
   0   3   9     1091.00     1165.60     15.90 o
   1   3   9     1990.07     2249.39     22.33 o
   2   3   9     2300.32     2537.87     30.16 o
   3   3   9      498.41      551.93      5.91 o
   4   3   9      195.03      190.88      3.46 o
   5   3   9      225.86      232.25      6.40 o
   6   3   9      296.25      293.33      9.34 o
   7   3   9       64.90       60.16      5.51 o
   8   3   9       24.85       21.94      7.43 o
   9   3   9       23.64       14.81     11.41 o
   0   4   9       57.43       55.44      2.49 o
   1   4   9     3940.91     4647.60     47.55 o
   2   4   9     1241.21     1450.72     17.73 o
   3   4   9      308.87      262.45      4.08 o
   4   4   9     1028.65     1104.29     18.18 o
   5   4   9      890.63      887.17     16.26 o
   6   4   9      791.61      743.76     16.04 o
   7   4   9       63.48       61.47      5.55 o
   8   4   9       69.33       58.24      8.00 o
   9   4   9        4.86       22.72     10.97 o
   0   5   9       40.23       34.02      3.19 o
   1   5   9      369.80      391.62      4.98 o
   2   5   9     1123.89     1265.62     13.52 o
   3   5   9      399.21      417.26      5.15 o
   4   5   9      150.28      154.48      4.16 o
   5   5   9      191.65      217.06      6.79 o
   6   5   9      334.86      300.66      7.98 o
   7   5   9       26.98       24.13      6.16 o
   8   5   9       13.11       38.54     13.24 o
   9   5   9       29.79       71.67     13.11 o
   0   6   9      109.75       92.67      3.24 o
   1   6   9      470.85      466.13      5.43 o
   2   6   9     1290.99     1396.01     14.22 o
   3   6   9      135.83      171.60      2.76 o
   4   6   9     1385.81     1305.04     19.81 o
   5   6   9     1129.17     1013.91     22.77 o
   6   6   9      127.04      117.39      5.43 o
   7   6   9       36.52       41.48      5.64 o
   8   6   9       71.60       81.58      8.31 o
   9   6   9       39.94       58.87     20.19 o
   0   7   9      893.41      933.29     14.18 o
   1   7   9      226.72      249.46      3.29 o
   2   7   9      342.93      376.05      4.88 o
   3   7   9      105.20      117.90      3.19 o
   4   7   9      792.95      790.51     12.98 o
   5   7   9     1019.72      958.19     19.55 o
   6   7   9       81.51       75.70      5.07 o
   7   7   9        2.59       18.70      6.51 o
   8   7   9       25.86       17.48     12.24 o
   0   8   9     2545.46     2732.51     44.67 o
   1   8   9       15.49       12.19      1.75 o
   2   8   9      664.17      703.36      8.92 o
   3   8   9      535.60      499.44      7.49 o
   4   8   9      419.63      398.99      5.84 o
   5   8   9      770.46      714.36     14.59 o
   6   8   9       14.36       24.56      4.76 o
   7   8   9       51.03       47.30      6.91 o
   8   8   9       20.64       54.15     11.71 o
   0   9   9      247.74      244.17      5.88 o
   1   9   9      163.71      136.43      2.94 o
   2   9   9      602.07      597.47      9.26 o
   3   9   9       80.63       75.72      2.93 o
   4   9   9      403.78      423.47      6.02 o
   5   9   9      664.05      685.62     14.26 o
   6   9   9        0.46       15.77      5.33 o
   7   9   9        1.69       18.35      5.72 o
   8   9   9       10.72       10.09      9.18 o
   0  10   9      875.34      890.63     16.34 o
   1  10   9      206.20      169.02      3.81 o
   2  10   9      149.30      146.30      4.03 o
   3  10   9      559.51      538.44      8.76 o
   4  10   9       97.53      127.08      2.84 o
   5  10   9       92.73       85.81      5.42 o
   6  10   9      218.81      206.68      6.61 o
   7  10   9      152.83      155.94      8.36 o
   8  10   9        1.45       22.33     13.63 o
   0  11   9      205.96      206.25      6.62 o
   1  11   9       16.35       16.13      2.19 o
   2  11   9      166.53      164.01      3.77 o
   3  11   9       77.88       77.15      2.93 o
   4  11   9      105.16      105.47      3.02 o
   5  11   9       88.91      102.47      5.07 o
   6  11   9       13.30       22.33      4.72 o
   7  11   9       12.47       16.12      5.20 o
   8  11   9        4.38       -5.29      5.29 o
   0  12   9      307.88      323.05      8.29 o
   1  12   9      126.51      127.15      3.76 o
   2  12   9     1608.08     1515.00     18.06 o
   3  12   9      667.16      645.97      9.60 o
   4  12   9       93.16       87.39      4.29 o
   5  12   9       29.29       34.00      4.37 o
   6  12   9      167.44      183.76      7.92 o
   7  12   9       66.26       73.49      7.17 o
   8  12   9        7.94       14.81      7.87 o
   0  13   9      107.28      117.39      5.91 o
   1  13   9      560.15      501.97      8.45 o
   2  13   9      402.68      367.63      7.25 o
   3  13   9      116.33       97.04      4.55 o
   4  13   9       22.19       22.33      2.97 o
   5  13   9       79.59       84.26      5.38 o
   6  13   9       38.88       35.01      6.16 o
   7  13   9        1.78       10.92      7.03 o
   8  13   9       11.39       -1.31     11.84 o
   0  14   9      102.06      105.92      4.29 o
   1  14   9      731.91      645.44      9.61 o
   2  14   9     1424.03     1331.13     18.44 o
   3  14   9      622.73      535.28     10.69 o
   4  14   9      194.85      181.57      5.08 o
   5  14   9       40.28       27.10      4.37 o
   6  14   9       65.70       51.72      6.60 o
   7  14   9        3.71        4.37      6.55 o
   8  14   9       17.15        3.10     12.28 o
   0  15   9       64.15       69.96      3.85 o
   1  15   9      228.15      228.38      5.08 o
   2  15   9      408.57      357.92      8.74 o
   3  15   9      268.46      234.17      6.40 o
   4  15   9       47.98       53.86      4.28 o
   5  15   9      205.08      171.00      7.66 o
   6  15   9       42.70       77.85      9.22 o
   7  15   9        6.72       26.22      8.35 o
   0  16   9      128.97      103.35      7.22 o
   1  16   9       72.84       64.81      4.37 o
   2  16   9      430.16      366.71      8.82 o
   3  16   9      236.93      205.51      6.00 o
   4  16   9        8.53       17.48      4.89 o
   5  16   9       25.31       35.49      5.73 o
   6  16   9       33.78       38.02      7.47 o
   7  16   9        2.40        2.58      7.82 o
   0  17   9        9.83        5.68      4.76 o
   1  17   9       71.19       56.36      4.42 o
   2  17   9        9.42        3.10      3.54 o
   3  17   9       33.39       34.00      4.90 o
   4  17   9        2.24       14.46      5.24 o
   5  17   9       12.76       27.53      5.72 o
   6  17   9        0.89       18.35      8.26 o
   7  17   9        1.92      -13.98     13.98 o
   0  18   9       25.37       26.66      4.76 o
   1  18   9       18.71       14.47      3.98 o
   2  18   9       74.33       73.15      5.73 o
   3  18   9       33.03       49.04      4.68 o
   4  18   9       10.62       14.46      7.47 o
   5  18   9        3.69       20.01      6.55 o
   6  18   9       20.93       19.27      8.83 o
   0  19   9       29.32       23.51      6.08 o
   1  19   9       45.85       40.65      4.28 o
   2  19   9       53.16       57.27      5.68 o
   3  19   9       17.68       15.78      4.81 o
   4  19   9        1.96        4.81      6.60 o
   5  19   9       16.92       21.33      8.70 o
   6  19   9       30.58       19.62     14.82 o
   0  20   9       14.63       -3.45      9.57 o
   1  20   9       37.64       30.95      5.59 o
   2  20   9       38.27       43.67      5.81 o
   3  20   9       36.63       48.47      6.69 o
   4  20   9        5.37        5.29      7.03 o
   5  20   9        1.52       20.97      9.57 o
   0  21   9        4.94        3.93      7.47 o
   1  21   9       15.29       38.02      5.68 o
   2  21   9       64.40       64.14      7.04 o
   3  21   9       19.17       20.98      6.51 o
   4  21   9       32.73       43.36      7.43 o
   5  21   9       16.57       21.33      9.66 o
   0  22   9        7.53      -11.36     11.36 o
   1  22   9       30.33       25.39      7.39 o
   2  22   9        2.10       14.46      6.51 o
   3  22   9       18.48       35.00      7.91 o
   4  22   9       16.75       52.92     10.97 o
   0  23   9       24.64        5.68     10.44 o
   1  23   9       25.41       38.02      6.47 o
   2  23   9       57.61       78.95      7.08 o
   3  23   9        4.59       11.75     10.44 o
   0  24   9       27.23       46.72     14.86 o
   1  24   9       27.18       49.91      7.08 o
   2  24   9       31.82       39.86     13.99 o
   3  24   9        6.76       37.49     14.86 o
   0  25   9        3.70       21.32     10.84 o
   1  25   9       20.14       38.54      8.83 o
   1   0  10      941.24      998.54     17.38 o
   2   0  10     4063.99     4891.39     79.07 o
   3   0  10      791.03      822.97     13.29 o
   4   0  10       46.03       45.03      3.10 o
   5   0  10       37.61       38.82      3.15 o
   6   0  10       38.26       36.24      3.54 o
   7   0  10       83.55       97.82      9.53 o
   8   0  10        0.73       -1.31     11.84 o
   9   0  10       70.30      143.05     23.00 o
   0   1  10    14053.38    19671.93    308.69 o
   1   1  10     4001.74     4940.10     55.24 o
   2   1  10    22075.93    33581.06    730.29 o
   3   1  10     4368.18     5109.85     46.45 o
   4   1  10       32.67       28.41      1.79 o
   5   1  10     2023.00     1879.51     25.68 o
   6   1  10       71.93       70.32      5.25 o
   7   1  10       99.30      106.28      6.91 o
   8   1  10       16.79       28.84     10.58 o
   9   1  10       35.87       80.81     15.43 o
   0   2  10      192.89      187.20      5.75 o
   1   2  10      715.63      790.50      8.31 o
   2   2  10     1863.02     2052.56     23.16 o
   3   2  10      139.92      156.10      2.63 o
   4   2  10       30.01       23.12      1.79 o
   5   2  10      406.51      385.61      9.05 o
   6   2  10      348.03      331.25      9.91 o
   7   2  10       46.69       50.84      5.68 o
   8   2  10       13.16       24.95      8.35 o
   9   2  10        8.13       64.76     15.82 o
   0   3  10     1834.23     2049.50     28.98 o
   1   3  10     3248.96     3967.54     38.13 o
   2   3  10     7244.56     8922.77     96.74 o
   3   3  10     1366.20     1395.54     15.78 o
   4   3  10     1599.92     1500.15     21.28 o
   5   3  10      243.28      239.34      5.83 o
   6   3  10      117.44      120.14      5.95 o
   7   3  10       28.33       30.68      5.33 o
   8   3  10       10.18       -0.44     10.18 o
   9   3  10        9.11       56.02     15.03 o
   0   4  10      326.31      380.67      7.35 o
   1   4  10      580.97      676.90      7.65 o
   2   4  10      111.63      103.42      2.15 o
   3   4  10       43.14       45.34      1.40 o
   4   4  10       36.47       31.87      1.40 o
   5   4  10       92.21       97.46      4.94 o
   6   4  10      658.78      606.57     13.42 o
   7   4  10       32.75       39.86      5.81 o
   8   4  10       26.95       19.27      6.60 o
   9   4  10        8.53        3.93     13.55 o
   0   5  10      659.03      671.33     10.90 o
   1   5  10      422.11      417.19      5.16 o
   2   5  10      448.59      589.67      7.14 o
   3   5  10      184.60      200.84      3.55 o
   4   5  10      242.26      204.52      3.59 o
   5   5  10      625.51      574.19     12.06 o
   6   5  10      371.44      372.93     11.32 o
   7   5  10        9.57       15.77      5.64 o
   8   5  10        7.59        0.87     12.32 o
   0   6  10       54.79       59.88      3.54 o
   1   6  10      187.53      207.54      3.64 o
   2   6  10        1.43        3.45      1.70 o
   3   6  10      290.54      299.45      5.09 o
   4   6  10      209.95      185.13      3.99 o
   5   6  10      157.33      158.64      7.40 o
   6   6  10      232.46      202.54      7.75 o
   7   6  10       60.19       45.90      7.34 o
   8   6  10       49.80       54.77      8.35 o
   0   7  10     2215.64     2226.39     30.19 o
   1   7  10      181.80      151.06      2.59 o
   2   7  10      403.80      404.53      5.89 o
   3   7  10      381.99      395.73      5.84 o
   4   7  10     3261.37     3319.30     39.34 o
   5   7  10      364.88      377.89      9.79 o
   6   7  10      465.54      456.81     11.64 o
   7   7  10       37.20       24.96      4.81 o
   8   7  10       20.68       11.32      7.47 o
   0   8  10      137.33      122.11      4.16 o
   1   8  10      186.37      175.06      3.33 o
   2   8  10      311.41      326.23      6.06 o
   3   8  10      241.40      230.44      5.09 o
   4   8  10      261.34      262.64      4.08 o
   5   8  10       20.69       22.73      4.76 o
   6   8  10       18.64       15.78      4.33 o
   7   8  10       21.29       27.97      5.29 o
   8   8  10        5.56        3.93      7.87 o
   0   9  10        0.54        4.37      3.93 o
   1   9  10     1188.46     1228.09     16.25 o
   2   9  10      101.13       90.19      3.19 o
   3   9  10      540.13      529.67      8.67 o
   4   9  10      817.54      828.32     10.90 o
   5   9  10      588.72      533.12     11.61 o
   6   9  10      156.93      180.92      6.74 o
   7   9  10       26.84       29.33      5.64 o
   8   9  10        3.00       11.32      7.47 o
   0  10  10      137.13      141.78      7.49 o
   1  10  10      119.69      113.41      3.55 o
   2  10  10      126.04      104.66      3.41 o
   3  10  10      269.70      247.96      4.60 o
   4  10  10        5.15       10.49      2.18 o
   5  10  10       14.68       14.46      4.76 o
   6  10  10       41.58       51.71      4.81 o
   7  10  10        0.06       14.46      6.20 o
   8  10  10        1.20       -2.58      9.13 o
   0  11  10      234.69      239.42      9.08 o
   1  11  10      519.91      528.70      8.67 o
   2  11  10       25.33       30.25      2.54 o
   3  11  10      840.11      802.27     11.92 o
   4  11  10      142.77      122.45      4.64 o
   5  11  10      335.24      339.56     10.04 o
   6  11  10      107.80      111.10      5.73 o
   7  11  10       81.61       86.97      7.04 o
   8  11  10       14.51       25.78      9.57 o
   0  12  10       19.88       24.96      3.98 o
   1  12  10      400.13      398.94      5.84 o
   2  12  10      446.04      384.14      7.38 o
   3  12  10      536.95      495.02      7.48 o
   4  12  10       20.56       17.48      3.50 o
   5  12  10       99.24       90.14      5.16 o
   6  12  10       50.65       38.03      4.37 o
   7  12  10       40.34       35.49      6.99 o
   8  12  10        4.98       32.81      8.39 o
   0  13  10        0.19       10.09      4.37 o
   1  13  10       98.88       90.16      3.59 o
   2  13  10      881.93      755.56     11.57 o
   3  13  10      492.63      419.41      7.73 o
   4  13  10       62.02       51.16      4.50 o
   5  13  10        1.43        2.18      4.85 o
   6  13  10       62.75       76.03      6.56 o
   7  13  10       98.88       83.88      8.79 o
   8  13  10       33.46       52.32     13.90 o
   0  14  10       74.34       56.37      4.72 o
   1  14  10      210.39      194.31      5.26 o
   2  14  10      375.60      316.32      6.71 o
   3  14  10      315.73      316.78      8.20 o
   4  14  10      120.29       98.70      4.99 o
   5  14  10        9.94        4.37      4.37 o
   6  14  10       12.58       26.66      8.22 o
   7  14  10       27.40       33.30      8.70 o
   0  15  10       70.57       58.90      4.50 o
   1  15  10      675.66      604.81      9.29 o
   2  15  10      111.64       98.30      5.38 o
   3  15  10      131.06      128.55      5.69 o
   4  15  10       19.30       26.22      5.16 o
   5  15  10       34.67       41.17      5.64 o
   6  15  10       25.90       37.28      6.64 o
   7  15  10       34.66       39.34      7.87 o
   0  16  10       48.90       52.94      5.77 o
   1  16  10       19.06        7.87      3.50 o
   2  16  10      124.30       97.48      5.38 o
   3  16  10       43.27       48.48      4.37 o
   4  16  10       22.57       25.78      4.89 o
   5  16  10       12.67       26.66      6.03 o
   6  16  10       19.03       14.46      8.74 o
   7  16  10       43.94       29.77     11.85 o
   0  17  10      237.97      190.81      8.67 o
   1  17  10      102.74       84.29      6.52 o
   2  17  10       14.40       19.27      3.85 o
   3  17  10        7.07        9.57      3.89 o
   4  17  10       18.41       29.76      5.24 o
   5  17  10       32.80       31.86      6.12 o
   6  17  10       59.52       62.12      8.92 o
   7  17  10       34.76       58.22     10.84 o
   0  18  10       24.09       23.12      7.43 o
   1  18  10       21.80       21.94      4.33 o
   2  18  10       54.45       54.17      5.25 o
   3  18  10       39.37       40.13      4.76 o
   4  18  10       16.21       15.29      7.04 o
   5  18  10       11.95       22.72      9.18 o
   6  18  10       10.75       22.33     22.33 o
   0  19  10       44.77       66.14      8.83 o
   1  19  10       60.47       54.78      5.25 o
   2  19  10        3.81        5.68      5.29 o
   3  19  10        2.47       -0.44      3.54 o
   4  19  10        0.05        2.18      8.30 o
   5  19  10       76.11      105.41     13.73 o
   6  19  10      148.18       92.57     18.90 o
   0  20  10       22.11       19.27      5.68 o
   1  20  10       38.67       59.84      7.43 o
   2  20  10        2.68       -1.75      4.81 o
   3  20  10       18.68       30.68      6.47 o
   4  20  10       50.68       55.38      7.78 o
   5  20  10       29.68       28.84     13.46 o
   0  21  10        1.40       10.49      7.03 o
   1  21  10       47.54       37.29      5.60 o
   2  21  10       85.10       81.59      7.56 o
   3  21  10       14.46       20.98      6.51 o
   4  21  10       20.23       29.32      7.47 o
   5  21  10       57.75       61.16     13.42 o
   0  22  10       10.92       63.45     18.31 o
   1  22  10       20.29       19.27      6.60 o
   2  22  10       10.84       23.51      6.90 o
   3  22  10       39.76       48.47      7.56 o
   4  22  10       39.04       41.48      9.13 o
   0  23  10       12.65       25.39     10.09 o
   1  23  10        2.87       10.09      7.03 o
   2  23  10       38.58       48.17      6.08 o
   3  23  10       17.46       27.97      9.31 o
   0  24  10        4.45       -4.81     14.03 o
   1  24  10       12.52       20.01      7.87 o
   2  24  10       10.56       34.00     10.97 o
   0  25  10        0.54        7.38     10.01 o
   1   0  11      165.16      202.78      4.78 o
   2   0  11      329.09      393.53      9.98 o
   3   0  11      160.14      158.25      3.68 o
   4   0  11        8.69        5.68      2.18 o
   5   0  11      667.72      641.84     15.95 o
   6   0  11      984.58      847.21     28.13 o
   7   0  11      108.38      122.87     11.11 o
   8   0  11       17.92        9.57     13.07 o
   9   0  11       26.41       50.21     14.82 o
   0   1  11      448.10      519.68     11.48 o
   1   1  11      859.52     1047.55     13.67 o
   2   1  11     2080.46     2355.72     28.99 o
   3   1  11      104.93      104.22      2.14 o
   4   1  11       90.52       88.99      2.76 o
   5   1  11      170.51      160.78      3.72 o
   6   1  11     2188.01     1939.26     48.45 o
   7   1  11       27.47       30.68      6.03 o
   8   1  11       51.48       24.96      9.18 o
   9   1  11        2.80        9.18     11.80 o
   0   2  11       26.49       28.85      3.59 o
   1   2  11      319.46      339.90      4.62 o
   2   2  11      199.73      240.18      3.90 o
   3   2  11      239.16      254.03      3.99 o
   4   2  11       30.90       30.69      1.84 o
   5   2  11      314.12      286.39      4.96 o
   6   2  11      707.56      630.90     17.92 o
   7   2  11       40.49       40.65      6.12 o
   8   2  11       10.41        7.87      7.04 o
   9   2  11       28.79       81.55     21.90 o
   0   3  11     2108.36     2097.30     31.33 o
   1   3  11     1570.37     1775.69     19.67 o
   2   3  11      837.85      903.62     11.40 o
   3   3  11      234.63      242.11      3.25 o
   4   3  11       55.49       58.59      2.23 o
   5   3  11      152.01      141.22      4.99 o
   6   3  11     1483.10     1313.42     24.42 o
   7   3  11        0.52        6.95      5.16 o
   8   3  11       15.98       38.54      9.09 o
   9   3  11        3.31       53.83     20.84 o
   0   4  11      408.79      432.77      7.84 o
   1   4  11      172.57      202.12      3.55 o
   2   4  11      316.95      281.95      4.92 o
   3   4  11      342.57      340.20      5.40 o
   4   4  11       14.71       12.63      1.35 o
   5   4  11       47.46       48.18      3.50 o
   6   4  11      129.38      134.28      7.26 o
   7   4  11       20.01       17.83      6.16 o
   8   4  11       24.87       45.01      7.87 o
   9   4  11       31.67       71.68     18.05 o
   0   5  11     2463.96     2773.02     38.32 o
   1   5  11     2447.76     2736.46     26.83 o
   2   5  11     1064.43     1094.05     13.97 o
   3   5  11     1305.17     1427.93     17.56 o
   4   5  11       79.99       82.41      2.27 o
   5   5  11      563.79      502.69     11.30 o
   6   5  11     1671.26     1476.20     29.17 o
   7   5  11       16.15       20.98      5.16 o
   8   5  11        7.42       10.92     10.49 o
   0   6  11      128.82      106.43      3.90 o
   1   6  11      682.58      732.68      7.96 o
   2   6  11      224.06      222.31      4.39 o
   3   6  11      450.75      458.52      8.09 o
   4   6  11      224.28      209.25      3.02 o
   5   6  11      145.14      139.71      6.43 o
   6   6  11       94.99       94.17      6.47 o
   7   6  11        5.48        6.07      6.07 o
   8   6  11       18.83       16.13      8.22 o
   0   7  11      675.99      663.47     13.00 o
   1   7  11     1230.95     1305.97     15.26 o
   2   7  11       33.34       38.82      2.62 o
   3   7  11      837.45      829.92     10.92 o
   4   7  11      466.80      471.77      8.18 o
   5   7  11       45.47       48.48      5.81 o
   6   7  11      605.18      547.61     12.75 o
   7   7  11        2.81        0.87      5.29 o
   8   7  11       10.32       10.09      7.82 o
   0   8  11       65.13       66.88      4.11 o
   1   8  11      273.48      268.37      4.13 o
   2   8  11       71.13       72.08      3.19 o
   3   8  11      432.08      422.14      6.90 o
   4   8  11      887.60      793.21     11.84 o
   5   8  11      113.74       93.80      6.08 o
   6   8  11       71.51       73.50      5.73 o
   7   8  11       84.88       82.73      6.47 o
   8   8  11        1.23       13.06      6.95 o
   0   9  11        3.12        2.58      3.89 o
   1   9  11     1030.07     1028.07     13.49 o
   2   9  11      874.26      857.30     12.30 o
   3   9  11       39.43       41.49      2.71 o
   4   9  11      191.31      157.13      4.20 o
   5   9  11       44.09       54.77      5.25 o
   6   9  11       79.45       58.90      5.12 o
   7   9  11       30.02       28.41      5.55 o
   8   9  11       18.68       -0.44      9.26 o
   0  10  11      141.87      114.76      6.74 o
   1  10  11      128.93      132.42      3.85 o
   2  10  11      191.16      202.57      4.16 o
   3  10  11      342.67      314.83      5.97 o
   4  10  11      422.02      387.98      7.42 o
   5  10  11      307.80      269.47      8.24 o
   6  10  11        2.19        2.18      3.98 o
   7  10  11       33.31       38.55      7.52 o
   8  10  11        8.62       16.60      7.82 o
   0  11  11      266.88      288.44     12.10 o
   1  11  11       46.56       41.19      2.97 o
   2  11  11       22.85       17.48      2.62 o
   3  11  11      471.36      434.18      7.87 o
   4  11  11        8.96       11.32      3.10 o
   5  11  11      117.41      108.05      6.52 o
   6  11  11       42.89       41.48      4.85 o
   7  11  11       31.77       46.46      6.56 o
   8  11  11       12.33       19.27      7.91 o
   0  12  11        2.45        5.68      3.89 o
   1  12  11      155.56      150.87      4.64 o
   2  12  11       10.69       15.78      3.50 o
   3  12  11      259.04      239.34      5.17 o
   4  12  11       71.74       66.16      4.42 o
   5  12  11       86.23       74.21      6.12 o
   6  12  11        2.17       -1.31      4.81 o
   7  12  11       13.98       21.32      6.55 o
   0  13  11      470.42      416.09     10.28 o
   1  13  11      285.98      307.20      5.88 o
   2  13  11       76.22       71.72      3.89 o
   3  13  11     1048.65      892.67     15.08 o
   4  13  11      469.15      383.07      9.00 o
   5  13  11      237.96      233.39      7.66 o
   6  13  11       73.06       66.85      6.16 o
   7  13  11       21.18       33.30      8.22 o
   8  13  11        1.99       69.56     17.43 o
   0  14  11       97.88       81.63      5.29 o
   1  14  11      257.86      258.49      5.39 o
   2  14  11       17.55       16.61      4.76 o
   3  14  11       31.51       47.29      4.33 o
   4  14  11       45.33       42.27      5.99 o
   5  14  11       20.88       32.34      4.28 o
   6  14  11       76.76       80.10      7.87 o
   7  14  11        3.05       24.95      7.12 o
   0  15  11      110.55       89.38      4.72 o
   1  15  11       87.83       72.08      3.89 o
   2  15  11        8.53        6.51      3.93 o
   3  15  11      237.34      221.42      6.83 o
   4  15  11      168.37      129.50      7.13 o
   5  15  11       97.93       99.10      6.65 o
   6  15  11      168.25      161.77      9.06 o
   7  15  11        3.03       -0.44      8.83 o
   0  16  11      148.75      115.19      7.18 o
   1  16  11      285.25      238.69      5.83 o
   2  16  11       48.34       55.39      5.29 o
   3  16  11       81.30       83.52      5.33 o
   4  16  11        0.81        4.81      4.76 o
   5  16  11       27.82       42.26      5.99 o
   6  16  11       68.81       75.28      9.79 o
   7  16  11       26.14       33.30     13.02 o
   0  17  11        6.67       13.98      7.04 o
   1  17  11       44.97       38.56      4.42 o
   2  17  11       15.45       12.19      4.37 o
   3  17  11       41.37       42.27      4.90 o
   4  17  11       49.26       55.08      5.60 o
   5  17  11        2.85       13.55      6.60 o
   6  17  11        2.15       19.27      7.52 o
   0  18  11        0.61        1.31      6.60 o
   1  18  11       46.61       35.76      4.02 o
   2  18  11       11.74       15.78      3.98 o
   3  18  11       18.09        9.18      5.72 o
   4  18  11       14.00       24.56      6.64 o
   5  18  11       58.78       58.58     14.38 o
   6  18  11       15.73       10.92     14.38 o
   0  19  11        3.72        9.57      5.68 o
   1  19  11       72.32       75.69      5.07 o
   2  19  11      102.19      107.15      5.64 o
   3  19  11        5.35       16.12      6.03 o
   4  19  11       16.79       14.46      6.99 o
   5  19  11        7.83        5.68     13.94 o
   6  19  11       19.11       30.24     15.38 o
   0  20  11       48.05       40.13      7.43 o
   1  20  11       38.23       39.34      5.25 o
   2  20  11       28.86       37.28      4.85 o
   3  20  11        0.36        7.86      7.86 o
   4  20  11       59.31       62.12      8.22 o
   5  20  11       85.87      104.98     13.29 o
   0  21  11        9.97       12.63     16.65 o
   1  21  11       15.68       19.27      4.76 o
   2  21  11        4.77        4.37      4.81 o
   3  21  11       23.78       18.35      7.34 o
   4  21  11       22.86       21.94      8.22 o
   5  21  11       24.71        8.30     15.34 o
   0  22  11        2.58        9.57     12.67 o
   1  22  11       35.93       45.02      6.16 o
   2  22  11       35.98       44.49      6.42 o
   3  22  11       11.54        9.57      8.26 o
   4  22  11       50.78       39.86     10.84 o
   0  23  11       27.15       50.83      9.22 o
   1  23  11        0.28       30.93      7.43 o
   2  23  11       22.27        2.58      6.07 o
   3  23  11        6.29       35.48     10.44 o
   0  24  11       34.70       42.83     11.76 o
   1  24  11        8.68       10.49      7.47 o
   2  24  11       32.57       23.12      9.66 o
   0   0  12      252.58      249.08     11.90 o
   1   0  12     6663.66     8063.41    127.67 o
   2   0  12    15074.94    20674.49    449.94 o
   3   0  12      736.67     1030.83     18.92 o
   4   0  12      762.40      722.33     13.56 o
   5   0  12     2386.04     2265.69     44.41 o
   7   0  12      122.68      141.12     15.40 o
   8   0  12        8.70      -17.04     17.04 o
   0   1  12       63.93       68.95      4.51 o
   1   1  12     1754.25     1833.07     21.85 o
   2   1  12     2556.84     2838.32     34.19 o
   3   1  12      169.19      211.61      3.64 o
   4   1  12       83.85       92.56      2.80 o
   5   1  12      107.12       99.53      2.49 o
   6   1  12      243.02      208.57      8.46 o
   7   1  12       42.67       46.47      7.43 o
   8   1  12        7.10       16.60      8.35 o
   9   1  12       19.31       51.70     14.73 o
   0   2  12      357.80      372.58      8.10 o
   1   2  12     4730.94     5793.55     63.17 o
   2   2  12     5402.89     6166.17     72.12 o
   3   2  12      234.08      335.76      4.60 o
   4   2  12     1084.04     1013.78     13.39 o
   5   2  12     1067.41     1003.76     13.32 o
   6   2  12      402.94      346.02     12.46 o
   7   2  12       70.70       87.36      8.61 o
   8   2  12       85.17       89.33      8.31 o
   0   3  12       24.56       25.79      2.54 o
   1   3  12      114.99      118.85      2.76 o
   2   3  12      165.83      178.35      4.47 o
   3   3  12       28.73       30.25      2.32 o
   4   3  12      221.53      203.83      3.59 o
   5   3  12      697.86      701.70     14.45 o
   6   3  12      477.77      440.05     12.30 o
   7   3  12      118.68      108.92      8.31 o
   8   3  12        0.93       12.19      6.99 o
   0   4  12      877.39      852.40     12.31 o
   1   4  12      208.73      259.42      4.74 o
   2   4  12       55.12       53.27      2.76 o
   3   4  12      811.04      744.08     10.31 o
   4   4  12      465.21      459.23      6.29 o
   5   4  12      604.17      557.96     11.88 o
   6   4  12       39.93       38.03      4.37 o
   7   4  12       46.48       51.14      7.78 o
   8   4  12       90.42       82.38      9.49 o
   0   5  12      578.26      585.08     10.16 o
   1   5  12      168.39      189.15      3.46 o
   2   5  12       51.74       59.56      2.89 o
   3   5  12      169.58      156.12      4.21 o
   4   5  12      123.40      120.61      3.24 o
   5   5  12      404.92      392.87      9.97 o
   6   5  12      668.13      623.08     12.58 o
   7   5  12        9.03       16.60      5.29 o
   8   5  12        2.86       27.96      9.53 o
   0   6  12      120.82       97.56      4.95 o
   1   6  12      411.64      468.63      7.26 o
   2   6  12       40.56       42.85      3.02 o
   3   6  12     2010.19     1974.49     30.16 o
   4   6  12     1653.59     1531.91     21.50 o
   5   6  12      784.44      704.38     14.50 o
   6   6  12      351.31      330.39      9.12 o
   7   6  12       83.97       86.19      6.21 o
   8   6  12       11.42       24.12     10.05 o
   0   7  12       11.13        6.95      2.62 o
   1   7  12      324.09      316.62      5.97 o
   2   7  12       29.63       21.94      2.54 o
   3   7  12      154.73      152.95      4.16 o
   4   7  12      350.85      335.99      6.93 o
   5   7  12      325.22      287.02      9.21 o
   6   7  12      252.41      253.68      8.67 o
   7   7  12       61.72       38.04      6.47 o
   8   7  12        7.08        7.87      7.04 o
   0   8  12        3.71        4.37      5.68 o
   1   8  12     1470.31     1431.79     17.61 o
   2   8  12      251.86      276.46      5.57 o
   3   8  12     2944.02     3123.06     38.08 o
   4   8  12     3097.12     2946.65     39.29 o
   5   8  12      457.92      399.66     10.89 o
   6   8  12      109.01      112.90      6.65 o
   7   8  12      116.48      128.51      7.13 o
   8   8  12       13.68       11.75     10.05 o
   0   9  12       19.97       22.73      5.77 o
   1   9  12      686.91      637.68      9.53 o
   2   9  12      362.19      310.61      5.93 o
   3   9  12      373.44      352.46      6.28 o
   4   9  12       68.68       72.41      3.94 o
   5   9  12      134.94      125.23      7.04 o
   6   9  12       66.55       52.03      5.73 o
   7   9  12      121.51      109.35      6.56 o
   8   9  12       20.15       24.56      9.13 o
   0  10  12      547.93      528.95     14.49 o
   1  10  12     1850.35     1783.76     23.26 o
   2  10  12      112.86      114.69      4.46 o
   3  10  12      136.22      117.43      4.07 o
   4  10  12      640.43      585.12     11.18 o
   5  10  12      198.01      195.98      7.62 o
   6  10  12       18.96       21.33      5.20 o
   7  10  12        5.31       16.95      5.16 o
   8  10  12        1.00       10.09      7.43 o
   0  11  12      179.91      172.18      7.71 o
   1  11  12       84.16       66.88      3.41 o
   2  11  12       45.57       38.82      3.37 o
   3  11  12      162.36      140.75      4.47 o
   4  11  12       14.74       13.07      3.02 o
   5  11  12      113.01       94.57      6.52 o
   6  11  12        2.13       -0.87      5.29 o
   7  11  12       10.34       35.74      6.51 o
   8  11  12       11.43        1.31      7.87 o
   0  12  12        1.52       18.35      8.78 o
   1  12  12      170.56      155.01      4.69 o
   2  12  12       33.25       35.01      3.98 o
   3  12  12       82.33       90.53      3.59 o
   4  12  12       64.30       61.17      4.24 o
   5  12  12       17.78       33.52      6.03 o
   6  12  12      105.62      110.22      5.73 o
   7  12  12      101.53      114.18      8.05 o
   0  13  12      290.91      275.73      9.03 o
   1  13  12      243.97      234.80      5.13 o
   2  13  12      199.18      185.03      6.83 o
   3  13  12      332.69      291.28      7.85 o
   4  13  12      192.61      166.15      5.95 o
   5  13  12       95.57       76.40      6.95 o
   6  13  12       38.27       33.31      4.81 o
   7  13  12        3.55       25.39      7.38 o
   0  14  12       64.37       62.14      6.25 o
   1  14  12      115.41      108.94      5.25 o
   2  14  12       37.40       24.57      4.37 o
   3  14  12       51.59       60.16      4.85 o
   4  14  12       12.01       29.32      6.12 o
   5  14  12       44.49       50.84      6.25 o
   6  14  12      124.50      133.28      9.19 o
   7  14  12       67.58       78.21     11.10 o
   0  15  12      216.27      183.34      9.64 o
   1  15  12      109.64       83.56      4.99 o
   2  15  12      379.91      324.48      8.29 o
   3  15  12      109.59      105.90      5.16 o
   4  15  12       12.87       22.33      6.90 o
   5  15  12       18.73       27.97      6.64 o
   6  15  12       67.17       77.12      9.53 o
   7  15  12        2.61       31.85      9.22 o
   0  16  12       98.90       90.93      6.39 o
   1  16  12      122.12      116.03      4.51 o
   2  16  12      126.70      103.78      5.95 o
   3  16  12      188.41      172.65      7.70 o
   4  16  12        9.11       16.12      6.03 o
   5  16  12       26.03       41.47      6.47 o
   6  16  12       79.77       92.52      8.83 o
   7  16  12       43.64       27.54     10.97 o
   0  17  12       38.57       39.86      6.60 o
   1  17  12       71.63       58.59      3.85 o
   2  17  12       41.87       44.19      5.29 o
   3  17  12       41.48       50.84      5.38 o
   4  17  12       59.88       57.62      5.73 o
   5  17  12       24.32       31.86      6.60 o
   6  17  12       25.02       38.81      7.82 o
   0  18  12       12.42       24.56      5.59 o
   1  18  12       52.82       62.47      4.28 o
   2  18  12        2.28        2.58      4.37 o
   3  18  12       25.23       22.33      5.33 o
   4  18  12        9.38        8.30      6.51 o
   5  18  12       41.76       44.50      6.12 o
   6  18  12       58.23       77.11     15.04 o
   0  19  12        3.40        4.81      5.24 o
   1  19  12        4.05       10.09      4.37 o
   2  19  12      101.12       94.55      6.12 o
   3  19  12        3.52       16.60      6.12 o
   4  19  12       68.47       40.66      9.05 o
   5  19  12        6.78       55.36     10.57 o
   0  20  12       27.23       67.17      9.92 o
   1  20  12       44.12       31.87      4.72 o
   2  20  12       17.34       22.72      5.20 o
   3  20  12        7.35       15.29      6.55 o
   4  20  12        7.37       23.12      8.26 o
   5  20  12       95.47       88.15     13.34 o
   0  21  12        3.51       30.24     12.63 o
   1  21  12        4.57        0.00      4.37 o
   2  21  12       22.19       26.66      5.59 o
   3  21  12       20.68       39.86      7.39 o
   4  21  12       29.92       33.30      8.70 o
   0  22  12       12.79       24.95      9.18 o
   1  22  12       26.32       56.33      6.91 o
   2  22  12        7.11        0.87      5.72 o
   3  22  12       32.12       29.76      7.52 o
   4  22  12        0.28       -9.57     15.64 o
   0  23  12        0.04       -5.68     10.97 o
   1  23  12        5.00       43.35      9.09 o
   2  23  12        2.70       -3.10      6.16 o
   3  23  12       24.00       24.56     10.97 o
   0  24  12       20.09       42.83      8.74 o
   1  24  12        2.95        1.75      6.55 o
   2  24  12       22.93       20.98     13.59 o
   1   0  13      729.41      999.42     18.65 o
   2   0  13      864.13      914.50     24.21 o
   3   0  13       28.85       25.40      2.10 o
   4   0  13     1060.97      999.81     18.66 o
   5   0  13        2.15        1.75      2.58 o
   6   0  13       23.02       35.01     11.89 o
   7   0  13      115.55      108.04     13.91 o
   8   0  13       72.76       65.49     18.28 o
   0   1  13      157.57      145.91      5.57 o
   1   1  13      273.03      312.10      5.18 o
   2   1  13      298.48      302.56      6.54 o
   3   1  13      173.14      174.98      3.33 o
   4   1  13     1052.65     1045.44     13.60 o
   5   1  13      463.67      482.54      7.38 o
   6   1  13        0.56       -1.31      1.79 o
   7   1  13      162.78      165.51     10.24 o
   8   1  13        3.96      -10.09     10.09 o
   0   2  13     2408.57     2270.36     44.83 o
   1   2  13     1385.76     1450.48     17.75 o
   2   2  13     1211.11     1269.13     18.06 o
   3   2  13      130.21      127.18      2.85 o
   4   2  13      146.91      147.80      3.06 o
   5   2  13      623.65      560.06      7.92 o
   6   2  13      150.11      119.69      5.95 o
   7   2  13      212.04      170.49      9.85 o
   8   2  13       26.62       34.53      9.09 o
   0   3  13       69.34       62.52      3.98 o
   1   3  13      400.62      397.22      5.85 o
   2   3  13      529.48      569.89      9.04 o
   3   3  13       10.05       13.55      2.14 o
   4   3  13      459.22      453.79      6.24 o
   5   3  13      158.15      147.78      3.06 o
   6   3  13       26.02       27.53      4.37 o
   7   3  13       47.68       39.87      7.39 o
   8   3  13       41.96       43.36      8.00 o
   0   4  13     1211.48     1171.90     17.37 o
   1   4  13      791.87      837.63     10.99 o
   2   4  13      270.11      305.28      5.84 o
   3   4  13      613.47      596.31      9.21 o
   4   4  13     1051.43     1040.87     13.60 o
   5   4  13     1538.83     1442.45     22.41 o
   6   4  13      129.16      136.24      6.34 o
   7   4  13       71.52       69.96      8.74 o
   8   4  13       11.23       29.32      7.04 o
   0   5  13       10.41       12.63      3.85 o
   1   5  13      328.71      338.73      6.94 o
   2   5  13       39.47       47.61      3.19 o
   3   5  13      120.58      116.08      3.59 o
   4   5  13       38.14       41.18      2.14 o
   5   5  13      300.13      288.36      6.40 o
   6   5  13      100.44      112.41      5.77 o
   7   5  13       10.96       31.86      6.60 o
   8   5  13       10.36       16.95      7.91 o
   0   6  13       87.71       99.16      3.33 o
   1   6  13     1149.46     1176.85     14.47 o
   2   6  13       47.30       32.36      2.62 o
   3   6  13      632.41      612.67     11.42 o
   4   6  13     1098.06     1135.29     17.01 o
   5   6  13     2882.18     2733.35     46.63 o
   6   6  13      130.44      131.39      7.18 o
   7   6  13       31.39       27.97      4.85 o
   8   6  13        4.00       14.81      8.70 o
   0   7  13       33.07       33.53      4.37 o
   1   7  13      136.19      134.38      3.90 o
   2   7  13       10.34       16.96      2.58 o
   3   7  13     1222.29     1222.29     17.68 o
   4   7  13      246.73      202.03      5.96 o
   5   7  13       35.04       45.02      5.33 o
   6   7  13      185.64      186.66      7.44 o
   7   7  13       34.45       45.89      5.68 o
   8   7  13        8.02       41.99     10.01 o
   0   8  13       15.01       13.55      4.76 o
   1   8  13      131.50      123.46      3.72 o
   2   8  13       75.45       94.57      4.07 o
   3   8  13      496.39      483.91      9.23 o
   4   8  13      424.12      470.40      8.17 o
   5   8  13      989.25      866.78     18.55 o
   6   8  13      621.19      584.43     14.20 o
   7   8  13       62.31       61.47      6.86 o
   8   8  13       24.32       45.32     10.14 o
   0   9  13      182.07      187.94      9.20 o
   1   9  13      665.21      651.11      9.66 o
   2   9  13      326.95      331.44      6.85 o
   3   9  13      282.50      257.96      5.39 o
   4   9  13      109.27       97.47      6.21 o
   5   9  13       48.58       47.30      5.77 o
   6   9  13       55.47       56.96      5.99 o
   7   9  13       10.52        8.30      7.47 o
   8   9  13       19.44       22.33      7.91 o
   0  10  13        3.28        1.75      4.81 o
   1  10  13      133.72      117.92      4.07 o
   2  10  13      113.50      130.92      4.77 o
   3  10  13       92.06      101.61      3.81 o
   4  10  13      159.56      145.23      5.03 o
   5  10  13      138.75      141.68      6.96 o
   6  10  13      194.77      197.69      8.84 o
   7  10  13       85.18       73.15      7.17 o
   8  10  13       12.87       41.47      8.61 o
   0  11  13        0.92        7.38      5.68 o
   1  11  13      124.96      100.40      3.37 o
   2  11  13      202.16      214.02      6.75 o
   3  11  13       30.20       27.10      3.06 o
   4  11  13       84.58       83.53      4.99 o
   5  11  13        6.06       16.12      6.03 o
   6  11  13      119.81      106.73      6.91 o
   7  11  13       18.72       18.35      6.64 o
   8  11  13       24.74       35.75     12.98 o
   0  12  13        4.98       16.95      4.81 o
   1  12  13       57.19       53.87      3.06 o
   2  12  13      231.23      208.60      7.27 o
   3  12  13      951.03      832.49     14.57 o
   4  12  13       59.43       46.48      4.28 o
   5  12  13      104.18      101.60      7.61 o
   6  12  13       34.31       37.28      6.12 o
   7  12  13        8.21        0.87      6.60 o
   8  12  13        4.01       30.24     13.55 o
   0  13  13        3.96       14.46      4.76 o
   1  13  13       35.53       30.25      3.45 o
   2  13  13       93.78       92.16      5.21 o
   3  13  13       67.47       60.82      4.90 o
   4  13  13       12.07       22.72      5.20 o
   5  13  13        0.41       -6.07      6.07 o
   6  13  13       97.26       79.72      5.60 o
   7  13  13        8.15        1.75      8.26 o
   0  14  13       31.25       18.71      4.33 o
   1  14  13       26.36       24.13      3.06 o
   2  14  13      290.47      270.10      6.88 o
   3  14  13      493.95      422.69      9.49 o
   4  14  13      192.22      186.66      9.15 o
   5  14  13       51.45       69.59      8.04 o
   6  14  13       23.90       38.81      7.82 o
   7  14  13       47.74       50.84      8.35 o
   0  15  13      109.35      100.79      6.74 o
   1  15  13       72.07       63.49      3.98 o
   2  15  13      148.09      145.20      6.04 o
   3  15  13       44.13       45.33      5.33 o
   4  15  13       63.45       43.37      7.43 o
   5  15  13        5.32       11.75      5.72 o
   6  15  13       27.76       31.38      7.52 o
   7  15  13       12.42       16.12      9.57 o
   0  16  13       16.02       15.78      5.33 o
   1  16  13       26.14       24.56      3.54 o
   2  16  13      111.24       92.56      6.04 o
   3  16  13      125.75      108.06      6.52 o
   4  16  13       72.58       64.80      8.39 o
   5  16  13      131.07      132.33      7.22 o
   6  16  13        5.93        9.57      7.91 o
   7  16  13       18.24       27.97     13.50 o
   0  17  13        1.61        9.18      5.20 o
   1  17  13      107.18      101.61      5.07 o
   2  17  13       51.94       41.49      5.11 o
   3  17  13       16.63       24.56      5.59 o
   4  17  13       71.35       74.20      6.47 o
   5  17  13        6.78       13.98      6.12 o
   6  17  13        9.52       -9.18      9.61 o
   0  18  13        7.56        6.95      5.64 o
   1  18  13       51.53       45.03      6.16 o
   2  18  13       35.21       26.66      5.20 o
   3  18  13       78.06       64.14      6.03 o
   4  18  13        1.88        2.18      6.99 o
   5  18  13       13.34       27.97      7.52 o
   6  18  13       14.28        6.07     14.33 o
   0  19  13       33.02       25.39      6.12 o
   1  19  13       12.08       26.22      5.77 o
   2  19  13        1.65       19.62      5.72 o
   3  19  13        3.35       16.95      7.91 o
   4  19  13       25.26       26.22      8.35 o
   5  19  13        7.93       34.00      9.26 o
   0  20  13        2.51       -8.30     11.32 o
   1  20  13        3.28        9.57      5.16 o
   2  20  13       14.03       27.97      7.52 o
   3  20  13       22.11       26.22      8.78 o
   4  20  13        0.72        5.68      8.78 o
   5  20  13        7.59       19.62     10.92 o
   0  21  13       11.84       17.48     15.38 o
   1  21  13        2.79       20.97      7.86 o
   2  21  13        1.63        0.44      6.16 o
   3  21  13        0.27       10.92      7.47 o
   4  21  13       31.11       38.55      7.52 o
   0  22  13        0.05        6.07     10.40 o
   1  22  13        8.73       20.97      7.08 o
   2  22  13        3.53       37.49      6.90 o
   3  22  13        5.52       11.32      8.30 o
   0  23  13        0.33       25.39     13.89 o
   1  23  13       14.65       44.18     10.58 o
   2  23  13       32.13       50.22     10.36 o
   3  23  13        1.41       17.83     12.71 o
   0  24  13        1.72       13.06     12.71 o
   1  24  13       26.00       16.13      7.87 o
   0   0  14        3.35       -3.10      3.98 o
   1   0  14      414.84      379.08      8.19 o
   2   0  14      198.79      189.20      7.50 o
   3   0  14      193.22      228.42      5.70 o
   4   0  14       79.38       70.68      3.50 o
   5   0  14       77.53       80.47      4.50 o
   6   0  14      123.73      104.61      7.70 o
   7   0  14       14.04       -0.87     12.32 o
   8   0  14       31.79       48.47     11.06 o
   0   1  14      299.56      270.72      6.90 o
   1   1  14      254.57      239.69      5.18 o
   2   1  14      836.37      920.99     15.32 o
   3   1  14      537.86      658.69      8.63 o
   4   1  14     1910.06     1950.18     22.43 o
   5   1  14      230.19      221.46      4.99 o
   6   1  14      182.29      167.18      5.95 o
   7   1  14       11.83       13.55      5.24 o
   8   1  14       22.97       35.01      9.13 o
   0   2  14       33.46       48.18      4.94 o
   1   2  14       11.36       10.93      1.79 o
   2   2  14      124.69      137.78      3.94 o
   3   2  14       49.96       46.48      2.27 o
   4   2  14      460.85      445.70      6.20 o
   5   2  14      133.44      126.64      3.28 o
   6   2  14      114.61      100.79      4.20 o
   7   2  14       52.32       56.35      6.60 o
   8   2  14       22.73       27.97      8.39 o
   0   3  14     1693.75     1999.21     39.82 o
   1   3  14     1718.35     1680.38     22.62 o
   2   3  14     1267.81     1310.94     18.36 o
   3   3  14      774.81      781.49     11.75 o
   4   3  14      572.60      551.15      7.88 o
   5   3  14      716.70      739.91     11.41 o
   6   3  14       60.88       42.85      4.37 o
   7   3  14       66.35       53.86      8.00 o
   8   3  14       39.03       37.50      8.22 o
   0   4  14     1110.58     1258.14     20.97 o
   1   4  14      511.93      488.62      7.40 o
   2   4  14      182.38      181.14      4.51 o
   3   4  14      290.85      288.55      6.41 o
   4   4  14      113.47       96.26      3.68 o
   5   4  14      364.46      334.37      6.89 o
   6   4  14       19.01       11.32      4.37 o
   7   4  14      114.09      104.58      7.26 o
   8   4  14       17.68       15.78      8.30 o
   0   5  14     3086.63     3437.48     60.30 o
   1   5  14     1802.65     1950.60     28.10 o
   2   5  14      114.33      101.28      3.37 o
   3   5  14      233.12      225.96      6.31 o
   4   5  14      169.42      146.77      4.07 o
   5   5  14      929.10      880.17     17.44 o
   6   5  14      120.94      132.34      6.26 o
   7   5  14        7.01       20.97      7.87 o
   8   5  14       11.84       26.22     10.49 o
   0   6  14      323.03      342.44     11.64 o
   1   6  14       73.67       74.23      2.89 o
   2   6  14        5.19        0.44      2.23 o
   3   6  14      225.02      225.31      5.65 o
   4   6  14       29.40       34.53      2.71 o
   5   6  14      172.11      144.72      6.52 o
   6   6  14        8.47       13.98      4.85 o
   7   6  14       58.84       49.36      8.83 o
   8   6  14       13.17       18.35      7.87 o
   0   7  14        0.41       -6.07      6.07 o
   1   7  14     1468.79     1498.49     24.56 o
   2   7  14       58.26       48.19      3.50 o
   3   7  14      708.24      702.29     11.11 o
   4   7  14      159.30      150.85      4.11 o
   5   7  14      195.30      194.80      7.57 o
   6   7  14      158.48      145.68      8.10 o
   7   7  14       17.58       27.09      7.39 o
   8   7  14       15.04       25.78      9.96 o
   0   8  14      132.01      165.04      8.06 o
   1   8  14      209.79      217.20      6.79 o
   2   8  14      281.98      270.28      6.18 o
   3   8  14      239.22      227.19      5.70 o
   4   8  14      165.38      165.04      4.29 o
   5   8  14      154.01      150.81      7.18 o
   6   8  14      129.00      137.19      6.87 o
   7   8  14       43.64       55.08      8.70 o
   8   8  14        5.78       11.32     10.01 o
   0   9  14      259.33      293.41     10.74 o
   1   9  14     1463.90     1350.88     20.19 o
   2   9  14     1418.34     1419.51     23.85 o
   3   9  14      696.75      665.57     11.90 o
   4   9  14      364.25      315.49      8.95 o
   5   9  14      147.16      149.27      7.18 o
   6   9  14       64.91       62.13      6.25 o
   7   9  14       27.87       23.51      6.47 o
   8   9  14       22.26       31.86      6.60 o
   0  10  14      287.68      273.74     11.10 o
   1  10  14       60.59       60.83      3.59 o
   2  10  14     1019.12      942.02     15.49 o
   3  10  14       72.62       60.83      3.94 o
   4  10  14      142.13      122.45      4.64 o
   5  10  14       59.28       68.55      6.56 o
   6  10  14      110.31       99.51      7.09 o
   7  10  14       23.76       31.86      7.08 o
   0  11  14      182.20      144.31      8.06 o
   1  11  14      180.93      182.18      5.08 o
   2  11  14      902.63      858.32     14.80 o
   3  11  14      209.12      178.83      5.04 o
   4  11  14       89.05       77.50      4.77 o
   5  11  14       42.68       47.30      6.03 o
   6  11  14        6.17       22.33      6.12 o
   7  11  14       32.80       24.56      6.64 o
   0  12  14       23.67       36.76      6.08 o
   1  12  14       92.84       81.27      3.76 o
   2  12  14        2.88       20.97      4.02 o
   3  12  14      200.89      173.24      6.04 o
   4  12  14      115.03       98.69      6.65 o
   5  12  14       10.31       18.35      6.07 o
   6  12  14       32.65       29.33      6.12 o
   7  12  14       21.72       33.52      6.03 o
   0  13  14        8.29       20.58      5.33 o
   1  13  14      213.19      198.38      5.30 o
   2  13  14      197.04      186.72      6.31 o
   3  13  14      137.97      124.80      5.60 o
   4  13  14       56.34       75.28      6.16 o
   5  13  14       10.72       17.48      6.12 o
   6  13  14       11.28       22.72      5.20 o
   7  13  14       35.06       28.41      7.78 o
   0  14  14       37.05       37.50      5.64 o
   1  14  14      140.70      124.33      4.68 o
   2  14  14      379.31      352.21      7.85 o
   3  14  14       33.78       39.86      5.29 o
   4  14  14       22.45       13.55      5.24 o
   5  14  14       13.28        9.18      6.07 o
   6  14  14       55.67       60.15      9.09 o
   7  14  14       12.10       38.80      7.82 o
   0  15  14      657.81      573.88     14.08 o
   1  15  14      298.53      253.18      7.32 o
   2  15  14       60.24       63.48      5.33 o
   3  15  14       33.50       30.25      4.81 o
   4  15  14      169.97      155.98      9.41 o
   5  15  14       57.96       64.13      7.39 o
   6  15  14        8.34       20.58      8.74 o
   7  15  14       84.58       75.69     10.54 o
   0  16  14       19.87       32.82      5.77 o
   1  16  14      118.26      115.58      4.94 o
   2  16  14       13.33       15.29      4.72 o
   3  16  14       36.36       37.50      5.64 o
   4  16  14        6.95       19.27      6.99 o
   5  16  14       46.40       66.48      7.17 o
   6  16  14       14.10       11.75      7.47 o
   0  17  14       64.52       80.10      6.73 o
   1  17  14      146.85      146.67      6.61 o
   2  17  14       89.65      104.12      7.26 o
   3  17  14       43.14       54.16      5.55 o
   4  17  14       46.66       61.15      8.17 o
   5  17  14       28.71       36.76      6.07 o
   6  17  14       22.50        8.70     10.49 o
   0  18  14        0.17        9.18      5.72 o
   1  18  14      109.83      112.41      7.09 o
   2  18  14        2.87       10.92      4.85 o
   3  18  14       18.86       16.96      8.78 o
   4  18  14       83.65      107.13      7.78 o
   5  18  14       26.27       38.02      8.26 o
   6  18  14        3.10       -4.37     13.55 o
   0  19  14      160.37      154.38     12.47 o
   1  19  14        1.91       14.81      5.64 o
   2  19  14       22.23       36.75      5.59 o
   3  19  14       10.95       17.48      8.22 o
   4  19  14       12.59       36.75      8.35 o
   5  19  14       27.26       16.13     10.40 o
   0  20  14        0.74       32.81      9.57 o
   1  20  14        0.02        5.29      5.68 o
   2  20  14       38.49       57.61      7.95 o
   3  20  14       37.34       31.38      7.52 o
   4  20  14       64.76       84.64      9.62 o
   5  20  14       62.19       94.12     17.05 o
   0  21  14        2.61      -11.32     11.40 o
   1  21  14       20.50       24.95      7.95 o
   2  21  14        1.52       19.27      6.07 o
   3  21  14        1.25       -3.93      6.55 o
   4  21  14        0.26        5.68     12.67 o
   0  22  14        0.84       12.63      9.66 o
   1  22  14        5.09       23.11      7.03 o
   2  22  14        1.33        6.95      7.38 o
   3  22  14       94.69       89.33     10.67 o
   0  23  14        7.65       18.70     13.59 o
   1  23  14        9.96       27.53      8.78 o
   2  23  14       29.79       56.03     10.97 o
   0  24  14       43.63       97.78     19.01 o
   1   0  15       48.40       46.48      3.41 o
   2   0  15      369.78      345.77      8.57 o
   3   0  15        8.75       11.75      2.58 o
   4   0  15       49.36       44.20      3.63 o
   5   0  15      254.91      291.80      7.89 o
   6   0  15        9.82       10.09      5.33 o
   7   0  15        0.66       35.48     12.71 o
   8   0  15       31.78       55.07     11.49 o
   0   1  15      435.92      409.92     13.60 o
   1   1  15      182.71      180.09      4.51 o
   2   1  15     1290.04     1319.95     21.48 o
   3   1  15      129.38      203.02      4.16 o
   4   1  15      432.91      399.00      6.68 o
   5   1  15      626.60      567.88      8.98 o
   6   1  15       91.58       99.10      5.42 o
   7   1  15        2.29        9.18      8.74 o
   8   1  15        1.31       24.56     10.14 o
   0   2  15       40.31       45.03      3.37 o
   1   2  15       11.42       17.48      2.10 o
   2   2  15      161.52      165.14      4.29 o
   3   2  15        6.52       14.81      2.27 o
   4   2  15       41.92       44.50      2.23 o
   5   2  15      249.28      250.41      5.30 o
   6   2  15       87.12       83.53      6.87 o
   7   2  15       24.41       22.33      7.52 o
   8   2  15       39.12       45.02     10.10 o
   0   3  15      746.33      662.73     15.17 o
   1   3  15      143.61      131.04      3.37 o
   2   3  15      554.82      524.46     10.57 o
   3   3  15       15.55       18.70      2.19 o
   4   3  15      441.42      375.11      6.50 o
   5   3  15      391.39      369.82      6.45 o
   6   3  15        8.54        3.10      3.54 o
   7   3  15       42.58       30.68      6.95 o
   8   3  15       27.58       30.94      8.83 o
   0   4  15      112.82      113.42      5.34 o
   1   4  15      259.17      260.78      5.40 o
   2   4  15      152.15      140.31      3.99 o
   3   4  15        1.08        9.57      3.10 o
   4   4  15      128.22      117.41      3.63 o
   5   4  15      471.71      438.35      9.66 o
   6   4  15      135.10      130.43      7.18 o
   7   4  15       34.37       28.41      6.03 o
   8   4  15       17.95        4.81      9.61 o
   0   5  15      765.71      770.47     15.17 o
   1   5  15     1298.58     1245.77     19.38 o
   2   5  15       30.67       28.41      2.67 o
   3   5  15      598.65      594.65     11.27 o
   4   5  15     1255.35     1154.00     17.16 o
   5   5  15      290.82      300.52     10.17 o
   6   5  15       70.25       43.37      5.25 o
   7   5  15      104.17      109.78      8.31 o
   8   5  15       28.47       24.95     13.99 o
   0   6  15        0.72       -4.81      6.16 o
   1   6  15      177.78      196.09      4.12 o
   2   6  15      299.44      284.33      5.66 o
   3   6  15      219.50      227.15      5.04 o
   4   6  15       48.01       39.87      2.62 o
   5   6  15      311.12      311.53      8.86 o
   6   6  15       40.45       45.90      5.38 o
   7   6  15        3.26       17.83      7.78 o
   8   6  15       58.12       76.37     12.81 o
   0   7  15      278.94      305.87     11.71 o
   1   7  15        1.17        0.87      3.50 o
   2   7  15       14.24       13.07      2.58 o
   3   7  15      668.16      635.56     11.63 o
   4   7  15      165.40      156.02      4.20 o
   5   7  15      594.21      552.52     12.80 o
   6   7  15       57.80       39.35      4.46 o
   7   7  15       79.95       76.39      9.14 o
   8   7  15        2.70        9.57     13.59 o
   0   8  15       20.96       25.39      6.12 o
   1   8  15      480.20      453.12     11.61 o
   2   8  15      195.21      180.57      5.61 o
   3   8  15      356.61      348.40      7.81 o
   4   8  15       30.47       27.10      3.93 o
   5   8  15       39.80       30.25      5.77 o
   6   8  15       53.45       46.47      6.56 o
   7   8  15        7.53       27.53      7.91 o
   8   8  15       70.23       86.56      8.18 o
   0   9  15      770.90      799.81     22.56 o
   1   9  15      132.60      135.78      6.83 o
   2   9  15      835.17      810.71     16.74 o
   3   9  15      289.71      253.90      6.66 o
   4   9  15      277.91      266.65      8.20 o
   5   9  15       10.60        5.68      4.37 o
   6   9  15       24.05       20.98      6.12 o
   7   9  15       81.85       76.39      8.79 o
   8   9  15       20.21       19.27      9.18 o
   0  10  15      105.84       96.26      8.23 o
   1  10  15       33.81       27.98      3.10 o
   2  10  15       60.62       61.17      4.90 o
   3  10  15      271.09      237.43      6.44 o
   4  10  15       65.85       58.90      4.50 o
   5  10  15       21.15       18.70      5.24 o
   6  10  15       92.04       91.75      6.43 o
   7  10  15       29.10       33.52      9.22 o
   8  10  15       21.98        9.57     12.67 o
   0  11  15      712.10      776.18     24.55 o
   1  11  15        8.76       18.35      3.58 o
   2  11  15      197.07      200.71      6.53 o
   3  11  15       17.55       30.24      3.89 o
   4  11  15       66.41       71.71      4.24 o
   5  11  15       40.94       30.68      6.03 o
   6  11  15       47.17       60.80      6.21 o
   7  11  15       23.56       30.68      8.35 o
   0  12  15       72.70       62.14      6.60 o
   1  12  15      102.33       92.57      4.02 o
   2  12  15       61.65       61.17      4.90 o
   3  12  15       11.04       10.49      4.33 o
   4  12  15       18.82        3.10      5.72 o
   5  12  15        2.76        1.31      3.93 o
   6  12  15        3.54       12.63      6.55 o
   7  12  15       43.39       49.92      8.26 o
   0  13  15      334.04      316.14     13.42 o
   1  13  15      538.20      461.83      9.01 o
   2  13  15      272.72      241.30      7.14 o
   3  13  15      192.52      179.33      6.74 o
   4  13  15        9.90        2.18      5.29 o
   5  13  15       86.63      103.72      7.65 o
   6  13  15       28.01       33.30      8.22 o
   7  13  15        9.20       16.60      6.99 o
   0  14  15      927.82      797.25     17.79 o
   1  14  15       39.84       37.51      3.85 o
   2  14  15        4.69        7.87      4.33 o
   3  14  15       42.28       35.49      5.25 o
   4  14  15        1.24       12.63      5.64 o
   5  14  15       43.66       37.50      6.91 o
   6  14  15        0.79        6.07      6.99 o
   7  14  15       48.92       62.46     16.52 o
   0  15  15       36.55       27.97      6.21 o
   1  15  15      127.82      109.38      6.56 o
   2  15  15      278.46      232.85      7.67 o
   3  15  15      302.20      281.87      9.16 o
   4  15  15       41.48       38.55      6.99 o
   5  15  15      132.88      121.04      8.27 o
   6  15  15        6.94        6.07      7.82 o
   7  15  15       14.12       31.38     11.23 o
   0  16  15      530.95      487.09     13.88 o
   1  16  15       37.18       30.95      4.90 o
   2  16  15       47.85       52.33      5.73 o
   3  16  15       20.04       30.24      5.29 o
   4  16  15       18.29       31.38      7.04 o
   5  16  15       22.82       49.34      6.47 o
   6  16  15        5.87       29.32      9.96 o
   0  17  15        7.34        8.70      5.68 o
   1  17  15       51.19       42.27      5.73 o
   2  17  15       26.15       26.22      5.16 o
   3  17  15       25.59       16.96      5.68 o
   4  17  15       70.47       50.24      8.61 o
   5  17  15        7.11        3.93      6.16 o
   6  17  15        3.59       30.67     12.76 o
   0  18  15        0.27       32.33      8.78 o
   1  18  15       95.32       90.13      6.73 o
   2  18  15       28.66       48.16      7.56 o
   3  18  15        2.48       18.70      8.30 o
   4  18  15        9.08       12.63      7.43 o
   5  18  15        2.44       12.19      7.43 o
   0  19  15       52.92       58.23      9.57 o
   1  19  15        2.02        3.93      5.72 o
   2  19  15       31.11       27.10      5.24 o
   3  19  15       16.03       16.96     10.01 o
   4  19  15       32.38       24.13      7.39 o
   5  19  15       54.25        3.45     10.05 o
   0  20  15       32.92       25.39      9.70 o
   1  20  15       17.95       25.78      7.43 o
   2  20  15       23.96       51.13      7.47 o
   3  20  15       80.12      101.18      9.66 o
   4  20  15       10.96       18.70      8.70 o
   0  21  15        2.30        0.44     11.93 o
   1  21  15        4.73        7.87     10.44 o
   2  21  15        8.77       18.35      6.64 o
   3  21  15        7.20       24.95      7.52 o
   4  21  15       35.90       41.17     10.45 o
   0  22  15        5.81       19.62     10.92 o
   1  22  15       10.57       30.24      8.26 o
   2  22  15       46.82       73.83     10.80 o
   3  22  15       12.29       11.75     10.05 o
   0  23  15        9.04        5.29     10.09 o
   1  23  15       17.37       43.35      8.00 o
   2  23  15        1.38       13.55     11.36 o
   1   0  16       88.30       78.67      6.69 o
   2   0  16      941.83      786.02     16.52 o
   3   0  16      269.89      305.05      8.77 o
   4   0  16       64.32       71.71      3.89 o
   5   0  16        8.14       11.75      3.02 o
   6   0  16       31.45       46.72     13.99 o
   7   0  16       41.25       23.12     13.86 o
   8   0  16       34.34       67.18     14.73 o
   0   1  16      124.99      126.70      9.89 o
   1   1  16       18.85       19.27      2.19 o
   2   1  16      192.25      171.72      3.86 o
   3   1  16      402.88      394.82      6.68 o
   4   1  16        0.64       -0.87      1.75 o
   5   1  16      172.42      166.13      4.33 o
   6   1  16       33.78       39.34      5.77 o
   7   1  16       34.93       47.29     10.62 o
   8   1  16       27.58       57.60     14.90 o
   0   2  16       44.77       30.26      4.37 o
   1   2  16      222.94      237.51      5.17 o
   2   2  16      506.18      487.15     10.17 o
   3   2  16      539.99      542.26      9.77 o
   4   2  16      126.06       99.16      3.33 o
   5   2  16        7.29        9.57      2.18 o
   6   2  16       70.42       78.62      7.78 o
   7   2  16       60.05       61.16      9.49 o
   8   2  16       20.79       21.33     10.44 o
   0   3  16       20.24       14.82      4.33 o
   1   3  16      551.36      540.97      8.77 o
   2   3  16      100.08      103.35      4.24 o
   3   3  16      442.46      456.38      8.04 o
   4   3  16       61.92       56.06      3.45 o
   5   3  16       40.27       28.85      3.15 o
   6   3  16      119.60      114.22      5.82 o
   7   3  16       74.17       50.85     15.22 o
   8   3  16       30.27       13.55      8.78 o
   0   4  16      865.97      802.10     15.50 o
   1   4  16     1345.06     1332.46     18.50 o
   2   4  16      645.73      611.89     10.41 o
   3   4  16      400.42      420.12      7.73 o
   4   4  16      149.79      139.72      3.94 o
   5   4  16      188.32      153.46      6.22 o
   6   4  16      168.65      139.70      6.92 o
   7   4  16       88.92       83.87      8.05 o
   8   4  16       20.12       32.34      9.53 o
   0   5  16      566.60      577.67     16.13 o
   1   5  16       83.42       73.19      3.59 o
   2   5  16      741.68      688.63     12.14 o
   3   5  16      127.70      126.66      4.73 o
   4   5  16      145.55      139.23      4.46 o
   5   5  16       30.65       29.76      5.24 o
   6   5  16       81.04       73.86      6.12 o
   7   5  16       14.06       15.78      6.64 o
   8   5  16        0.27       22.33     14.42 o
   0   6  16      717.60      645.30     27.77 o
   1   6  16      682.73      671.82     14.16 o
   2   6  16     2509.94     2468.41     31.66 o
   3   6  16       11.71       15.78      3.50 o
   4   6  16      113.20      100.36      3.76 o
   5   6  16       45.09       43.36      5.77 o
   6   6  16       27.95       30.68      5.33 o
   7   6  16       55.81       55.39      6.86 o
   8   6  16       45.70      108.84     15.25 o
   0   7  16      177.95      156.11      9.42 o
   1   7  16      206.29      230.96      7.62 o
   2   7  16      525.24      533.30      9.68 o
   3   7  16       69.95       58.60      3.54 o
   4   7  16        6.68       10.09      3.45 o
   5   7  16       91.27       91.76      6.43 o
   6   7  16        4.38       -3.89      3.89 o
   7   7  16       16.90       23.12      7.04 o
   8   7  16        4.19        6.95     10.44 o
   0   8  16       99.97      118.74     10.94 o
   1   8  16      257.62      288.36      9.95 o
   2   8  16      916.17      872.54     17.37 o
   3   8  16       45.94       42.84      3.54 o
   4   8  16        9.86       11.75      3.89 o
   5   8  16      283.69      237.37      9.03 o
   6   8  16       39.08       55.07      6.21 o
   7   8  16       15.18       25.39      7.39 o
   8   8  16       11.01       16.60      9.22 o
   0   9  16       47.73       48.18      8.44 o
   1   9  16      100.70       97.87      7.04 o
   2   9  16       40.00       36.24      4.76 o
   3   9  16       25.54       22.73      3.58 o
   4   9  16      272.51      278.36      9.07 o
   5   9  16      123.73      119.21      6.87 o
   6   9  16        1.78        4.37      5.68 o
   7   9  16       45.07       17.83     13.94 o
   0  10  16       42.68       40.66      7.48 o
   1  10  16      282.12      255.93      6.71 o
   2  10  16       35.95       33.53      3.89 o
   3  10  16      274.31      231.63      7.63 o
   4  10  16      266.20      229.68      6.97 o
   5  10  16       75.19       78.23      6.65 o
   6  10  16       50.70       57.26      6.95 o
   7  10  16       16.07       18.35     13.98 o
   8  10  16       38.23       22.73     13.55 o
   0  11  16       45.33       68.90      9.71 o
   1  11  16       20.22       25.79      3.41 o
   2  11  16       14.90       20.01      3.93 o
   3  11  16      143.31      127.13      6.13 o
   4  11  16      138.02      132.36      7.70 o
   5  11  16        8.77       16.60      6.47 o
   6  11  16        3.78        9.18      6.99 o
   7  11  16       39.38       40.65     10.14 o
   0  12  16        5.58        7.38      6.12 o
   1  12  16      128.51      117.88      4.99 o
   2  12  16      192.31      163.98      5.91 o
   3  12  16      117.77      121.05      5.99 o
   4  12  16      116.08      101.62      7.17 o
   5  12  16       13.00       26.66      6.03 o
   6  12  16        4.75       11.32      6.03 o
   7  12  16       10.76        5.68      8.26 o
   0  13  16       90.66       92.55     13.69 o
   1  13  16      362.34      322.96      7.55 o
   2  13  16       35.84       38.55      4.94 o
   3  13  16       29.89       24.96      4.81 o
   4  13  16       23.26       32.82      7.43 o
   5  13  16       29.74       35.49      6.21 o
   6  13  16        2.43        8.30      6.99 o
   7  13  16       61.99       65.14     13.51 o
   0  14  16     1819.84     1712.81     31.45 o
   1  14  16      245.64      217.11      6.79 o
   2  14  16       63.79       65.15      5.42 o
   3  14  16       60.28       64.79      5.73 o
   4  14  16       74.13       57.28      6.03 o
   5  14  16        3.94        1.31      6.60 o
   6  14  16        4.99        3.45      5.68 o
   0  15  16      121.74      118.30      6.82 o
   1  15  16      113.43       93.35      6.87 o
   2  15  16       54.46       54.17      6.16 o
   3  15  16       29.35       38.55      6.25 o
   4  15  16        5.71       18.35      6.99 o
   5  15  16       70.17       87.75      7.83 o
   6  15  16       64.15       67.19      8.57 o
   0  16  16      882.47      772.68     19.83 o
   1  16  16      135.09      121.06      7.83 o
   2  16  16       44.63       33.31      5.29 o
   3  16  16       40.94       46.46      5.68 o
   4  16  16       31.18       35.01      7.91 o
   5  16  16       20.86       49.91      8.26 o
   6  16  16       13.40       34.00      8.30 o
   0  17  16        8.95        4.81      7.43 o
   1  17  16        1.89        5.68      5.29 o
   2  17  16        4.95       -1.31      5.29 o
   3  17  16       70.96       70.30     10.19 o
   4  17  16        0.48       -0.44      9.74 o
   5  17  16        8.64       10.09      6.51 o
   6  17  16       32.99       36.23     11.32 o
   0  18  16       45.21       50.22     10.10 o
   1  18  16      139.57      108.94      6.56 o
   2  18  16        1.90        2.58      5.64 o
   3  18  16       36.13       56.34      7.52 o
   4  18  16        5.91       16.60      6.99 o
   5  18  16       16.87       43.35      9.09 o
   0  19  16       11.02       33.52      9.92 o
   1  19  16        9.27       18.35      7.34 o
   2  19  16       15.41       20.01      5.59 o
   3  19  16        0.81      -11.75     11.75 o
   4  19  16        7.50        7.38     10.92 o
   5  19  16       29.03       13.07     10.88 o
   0  20  16       15.83        9.18      8.35 o
   1  20  16       12.04        5.68      7.47 o
   2  20  16       36.74       55.38      6.21 o
   3  20  16       38.88       36.76      7.34 o
   4  20  16       45.28       68.19     11.41 o
   0  21  16       93.24       92.53     14.87 o
   1  21  16        9.38       30.94      7.91 o
   2  21  16        1.14        4.81     11.84 o
   3  21  16      111.35       96.21      8.62 o
   0  22  16        3.72       45.88     13.89 o
   1  22  16       37.20       35.01      9.66 o
   2  22  16       12.13       41.47     11.84 o
   3  22  16        8.83       15.29     13.55 o
   0  23  16        2.83        1.75     12.15 o
   1  23  16        3.17        2.18      8.74 o
   1   0  17      215.37      184.06     10.21 o
   2   0  17      398.06      404.95     11.82 o
   3   0  17     1422.52     1424.25     30.26 o
   4   0  17      355.74      459.19      9.87 o
   5   0  17        4.36        4.81      3.01 o
   6   0  17       38.78       36.76     10.14 o
   7   0  17        6.29       16.60     10.92 o
   8   0  17       19.88       16.61     13.98 o
   0   1  17       52.45       38.57      7.52 o
   1   1  17        8.80        2.58      2.62 o
   2   1  17        0.74        3.10      2.18 o
   3   1  17       60.73       65.50      4.07 o
   4   1  17       16.27       20.98      2.67 o
   5   1  17       15.81        7.39      2.14 o
   6   1  17        5.60        1.75      7.82 o
   7   1  17        8.76        8.70      9.96 o
   8   1  17        5.83       22.33      8.30 o
   0   2  17      848.78      918.91     24.25 o
   1   2  17      167.16      172.19      5.48 o
   2   2  17      386.93      319.64      6.77 o
   3   2  17      753.73      870.92     16.10 o
   4   2  17      544.27      590.71     10.20 o
   5   2  17       41.38       26.23      3.02 o
   6   2  17       39.26       34.01      5.59 o
   7   2  17       66.08       67.85     11.37 o
   8   2  17       22.82        9.57     16.17 o
   0   3  17      204.39      208.05      7.23 o
   1   3  17      109.01      104.64      3.85 o
   2   3  17       18.30       13.99      3.15 o
   3   3  17       35.57       38.56      3.10 o
   4   3  17      265.84      249.83      6.62 o
   5   3  17        2.93        5.29      3.06 o
   6   3  17        4.90       22.72      5.20 o
   7   3  17       43.95       33.53     12.59 o
   8   3  17       60.32       62.47     13.20 o
   0   4  17     2355.56     2180.62     37.72 o
   1   4  17     1412.74     1377.57     20.37 o
   2   4  17      514.33      423.45      7.79 o
   3   4  17      175.18      181.03      5.65 o
   4   4  17      134.87      126.21      4.68 o
   5   4  17      180.71      183.25      7.92 o
   6   4  17      142.98      144.17      6.04 o
   7   4  17      174.28      177.02     11.68 o
   8   4  17       17.54       60.79     17.61 o
   0   5  17       41.58       47.61      7.52 o
   1   5  17      161.66      165.62      5.39 o
   2   5  17       68.48       74.96      3.98 o
   3   5  17       25.79       27.97      3.54 o
   4   5  17      200.88      185.03      6.26 o
   5   5  17       49.52       58.23      5.11 o
   6   5  17       19.01       37.28      5.38 o
   7   5  17       35.73       17.83      9.18 o
   8   5  17       39.97       43.36     11.28 o
   0   6  17      338.15      375.59     19.49 o
   1   6  17     2225.06     2172.23     37.58 o
   2   6  17      111.01      112.02      7.09 o
   3   6  17       42.11       44.50      3.06 o
   4   6  17      286.45      247.88      6.58 o
   5   6  17      158.71      138.74      6.39 o
   6   6  17       31.11       26.66      5.59 o
   7   6  17      117.26      114.64      8.97 o
   8   6  17        0.11       -2.58      8.69 o
   0   7  17       84.65       73.18      8.57 o
   1   7  17       63.29       49.94      5.34 o
   2   7  17       87.28       81.62      6.43 o
   3   7  17       15.77       17.83      3.54 o
   4   7  17       40.34       42.27      3.54 o
   5   7  17       38.49       44.19      5.29 o
   6   7  17       11.06       23.51      5.29 o
   7   7  17        1.12       -5.29      7.03 o
   8   7  17        8.64       11.32     10.97 o
   0   8  17      105.22       81.64      9.45 o
   1   8  17      131.99      128.11      6.17 o
   2   8  17       14.10       16.96      4.33 o
   3   8  17      218.57      168.38      5.96 o
   4   8  17      439.46      405.42      9.26 o
   5   8  17       46.30       40.13      5.29 o
   6   8  17       21.40       21.33      5.59 o
   7   8  17       99.26       87.77     10.19 o
   8   8  17       19.74       -2.19     12.72 o
   0   9  17       38.61       50.23      8.61 o
   1   9  17       17.40       15.30      5.73 o
   2   9  17        1.21        6.51      4.81 o
   3   9  17       49.80       55.08      4.68 o
   4   9  17      129.29      108.95      5.25 o
   5   9  17       32.80       28.41      6.47 o
   6   9  17       28.66       35.75      5.99 o
   7   9  17        2.07        2.58      9.13 o
   0  10  17        4.65       19.27      8.26 o
   1  10  17      177.00      163.45      5.34 o
   2  10  17       18.00       19.62      3.89 o
   3  10  17       89.10       79.73      5.60 o
   4  10  17      128.46      136.72      7.83 o
   5  10  17      202.48      200.07      8.89 o
   6  10  17       32.13       23.51      6.47 o
   7  10  17       60.58      120.04     16.96 o
   0  11  17       11.28       11.76      6.16 o
   1  11  17       45.04       33.31      3.63 o
   2  11  17      147.64      136.77      6.35 o
   3  11  17      180.50      178.17      7.27 o
   4  11  17        1.87       -3.45      5.68 o
   5  11  17       30.64       31.86      6.60 o
   6  11  17       35.57       46.46      7.12 o
   7  11  17        2.67        7.38      8.74 o
   0  12  17        3.45        6.51      8.74 o
   1  12  17       96.99       79.74      4.46 o
   2  12  17       46.40       47.61      5.20 o
   3  12  17       31.15       34.00      4.90 o
   4  12  17       48.09       52.02      6.03 o
   5  12  17       30.60       25.79      6.99 o
   6  12  17       13.29       25.39      6.95 o
   7  12  17       13.07       25.39      9.70 o
   0  13  17      621.16      553.77     26.66 o
   1  13  17       94.55      107.16      6.52 o
   2  13  17      208.08      209.70      7.88 o
   3  13  17        8.36        1.75      4.37 o
   4  13  17       36.17       20.98      7.08 o
   5  13  17       22.57       51.70      8.43 o
   6  13  17        8.00        7.87      6.07 o
   7  13  17        3.19       17.83     14.81 o
   0  14  17      246.56      235.37      8.98 o
   1  14  17       82.94       89.74      7.92 o
   2  14  17      222.46      204.29      7.80 o
   3  14  17      117.16      114.65      6.26 o
   4  14  17       22.60       25.78      6.99 o
   5  14  17       11.13       19.27      6.60 o
   6  14  17        8.94       37.49      8.21 o
   0  15  17      546.40      446.43     12.39 o
   1  15  17       92.04      102.86      8.48 o
   2  15  17       72.74       73.15      6.43 o
   3  15  17        7.87       13.07      5.29 o
   4  15  17       42.08       52.01      8.44 o
   5  15  17       18.84       29.32      7.47 o
   6  15  17       14.49       17.48      8.22 o
   0  16  17      275.17      239.91     15.55 o
   1  16  17       10.94       18.70      5.59 o
   2  16  17      139.53      124.30      6.52 o
   3  16  17        1.48        4.37      6.12 o
   4  16  17        9.08       30.68      7.87 o
   5  16  17       14.41       27.97      7.95 o
   6  16  17       60.69       78.21     12.94 o
   0  17  17      119.75       68.94     12.16 o
   1  17  17       12.61        9.57      5.16 o
   2  17  17       13.51       27.97      6.21 o
   3  17  17       14.03        8.70      7.04 o
   4  17  17        2.71       13.55      8.30 o
   5  17  17        0.20        8.69      7.38 o
   0  18  17       57.78      104.09     16.66 o
   1  18  17       14.77       15.78      6.16 o
   2  18  17        7.02        6.07      6.07 o
   3  18  17       81.79      114.60     11.63 o
   4  18  17       68.90       66.50      8.87 o
   5  18  17       40.44       62.76     10.62 o
   0  19  17        8.94       12.63      7.87 o
   1  19  17       51.29       53.85      8.92 o
   2  19  17       44.78       46.46      6.25 o
   3  19  17       25.49       19.27      6.99 o
   4  19  17        1.51       18.35      8.26 o
   0  20  17       16.86       17.48     10.49 o
   1  20  17       31.95       42.00      8.39 o
   2  20  17       22.37       45.01      7.87 o
   3  20  17        3.73       -5.68      8.26 o
   4  20  17       41.10       65.47     11.50 o
   0  21  17       23.31       34.52     13.50 o
   1  21  17       11.80        9.18      6.60 o
   2  21  17       17.06       10.09      8.78 o
   3  21  17       57.05       68.19     12.11 o
   0  22  17       97.66      121.00     16.09 o
   1  22  17        9.75        8.70      8.26 o
   2  22  17        5.11       19.27      9.18 o
   1   0  18        2.85        9.18      4.41 o
   2   0  18        0.67       16.95      8.26 o
   3   0  18      357.81      357.88     13.47 o
   4   0  18        1.87       13.55      6.16 o
   5   0  18       16.18       20.01      3.54 o
   6   0  18       25.00       30.94     10.45 o
   7   0  18       60.30       34.54     16.70 o
   8   0  18        3.32       20.01     10.84 o
   1   1  18      724.90      818.85     18.05 o
   2   1  18      239.41      219.09      5.57 o
   3   1  18      270.15      267.43      8.90 o
   4   1  18      106.73      119.21      5.03 o
   5   1  18      136.76      139.19      4.94 o
   6   1  18       49.37       66.14     11.23 o
   7   1  18        0.73        0.87      7.47 o
   8   1  18       42.65       62.77     11.93 o
   0   2  18     1121.31     1207.15     43.91 o
   1   2  18      233.23      260.57      6.75 o
   2   2  18      487.22      472.03      9.10 o
   3   2  18      343.22      339.02      8.47 o
   4   2  18      149.38      133.84      4.86 o
   5   2  18       79.23       66.16      4.07 o
   6   2  18       24.49       36.75     10.14 o
   7   2  18       25.06       45.89     11.89 o
   8   2  18        6.80       21.32     10.84 o
   0   3  18     1936.58     2080.39     42.50 o
   1   3  18      623.15      625.16     10.49 o
   2   3  18     1129.53     1195.64     23.28 o
   3   3  18       27.15       22.33      3.54 o
   4   3  18      873.51      787.63     14.16 o
   5   3  18       85.92       83.53      5.34 o
   6   3  18       92.14      104.13      8.53 o
   7   3  18       66.75       90.50     13.51 o
   8   3  18       35.42       13.55     17.09 o
   0   4  18        8.03        3.45      4.76 o
   1   4  18       87.59       99.52      3.76 o
   2   4  18      145.57      151.86      5.69 o
   3   4  18       29.72       35.49      3.98 o
   4   4  18      100.82       87.79      4.33 o
   5   4  18       85.07       80.12      5.99 o
   6   4  18        2.42        2.18      6.16 o
   7   4  18       23.17       25.78      9.57 o
   8   4  18       22.10       -3.10     17.09 o
   0   5  18      414.25      404.95     12.65 o
   1   5  18       91.60      100.79      4.64 o
   2   5  18      256.63      214.80      9.21 o
   3   5  18        7.40       19.62      3.54 o
   4   5  18      844.77      780.14     14.07 o
   5   5  18      252.08      257.71      9.42 o
   6   5  18       19.24       17.48      5.24 o
   7   5  18       15.71       20.58      9.66 o
   8   5  18       16.77       13.07     16.65 o
   0   6  18      677.38      645.46     27.73 o
   1   6  18      920.75      904.21     18.97 o
   2   6  18       16.07       22.33      4.33 o
   3   6  18       14.09       24.56      3.54 o
   4   6  18       24.62       28.41      4.02 o
   5   6  18        2.04        5.68      5.29 o
   6   6  18        0.66        2.18      5.29 o
   7   6  18        4.74        6.95      8.70 o
   8   6  18        8.25       -0.44     18.13 o
   0   7  18      787.15      759.72     23.17 o
   1   7  18     1676.79     1626.04     28.96 o
   2   7  18       96.32       95.80      6.96 o
   3   7  18       29.19       28.85      5.59 o
   4   7  18       98.78       93.34      5.25 o
   5   7  18       27.48       41.48      5.64 o
   6   7  18       29.14       54.76      6.21 o
   7   7  18       26.98       37.50      9.22 o
   8   7  18       80.85       45.03     14.03 o
   0   8  18       21.39       47.29      9.22 o
   1   8  18      554.41      547.93     12.76 o
   2   8  18       80.13       79.73      5.60 o
   3   8  18       50.40       47.30      5.16 o
   4   8  18      106.21       94.18      5.29 o
   5   8  18       16.67       12.63      5.64 o
   6   8  18       21.71       20.98      6.51 o
   7   8  18       27.62       34.53      8.35 o
   8   8  18        8.79       68.52     20.41 o
   0   9  18      279.61      285.50     12.01 o
   1   9  18      579.24      578.82     15.13 o
   2   9  18       10.05       13.98      4.85 o
   3   9  18      434.49      383.00      9.00 o
   4   9  18       99.52       96.62      5.34 o
   5   9  18       76.12       78.22      7.04 o
   6   9  18      126.12      111.55      7.52 o
   7   9  18       27.95       28.84      7.87 o
   0  10  18       68.93       56.37      9.75 o
   1  10  18      503.20      416.94      9.40 o
   2  10  18       46.78       49.92      5.33 o
   3  10  18      297.23      282.63      8.46 o
   4  10  18      169.14      163.91      8.05 o
   5  10  18       61.38       85.43      7.74 o
   6  10  18       11.17       21.32      7.91 o
   7  10  18       18.87       27.09     15.25 o
   0  11  18      225.38      196.07     10.56 o
   1  11  18      149.54      123.42      4.64 o
   2  11  18      439.17      441.66     13.21 o
   3  11  18      203.90      217.62      7.40 o
   4  11  18       88.99       97.00      7.43 o
   5  11  18       14.39       20.01      5.59 o
   6  11  18      135.82      141.12      8.92 o
   7  11  18        9.97      -11.40     11.40 o
   0  12  18      306.55      231.08     13.37 o
   1  12  18       47.89       59.54      6.47 o
   2  12  18      323.92      291.21      8.59 o
   3  12  18       46.06       54.16      5.25 o
   4  12  18       18.98       18.70      5.59 o
   5  12  18       46.38       62.11      6.91 o
   6  12  18        0.57       -7.47      7.47 o
   7  12  18        9.30       32.34     15.21 o
   0  13  18       75.02       82.38      8.75 o
   1  13  18      265.16      218.38     11.13 o
   2  13  18      583.69      514.58     11.43 o
   3  13  18        2.28       12.63      5.20 o
   4  13  18        3.56        3.45      6.90 o
   5  13  18       21.31       29.76      7.08 o
   6  13  18       47.70       49.35      8.22 o
   7  13  18       28.51       37.28     15.82 o
   0  14  18       14.74        8.30      6.16 o
   1  14  18       50.28       52.33      8.17 o
   2  14  18      303.79      261.20      8.11 o
   3  14  18        9.96       11.32      5.20 o
   4  14  18       22.77       24.56      7.04 o
   5  14  18        8.95       13.07      6.95 o
   6  14  18       49.38       60.80      8.17 o
   0  15  18        0.66       20.58     11.01 o
   1  15  18      239.21      209.13      9.07 o
   2  15  18      118.61      105.03      6.87 o
   3  15  18       14.75       28.84      5.16 o
   4  15  18       35.49       36.23      6.56 o
   5  15  18        0.01       -6.95      9.13 o
   6  15  18       27.36       34.53     11.80 o
   0  16  18      128.42      110.68     17.59 o
   1  16  18       29.93       30.24      6.91 o
   2  16  18       46.30       56.04      7.52 o
   3  16  18       10.81       23.51      8.30 o
   4  16  18       14.26       17.83      7.78 o
   5  16  18       36.93       77.84      9.97 o
   6  16  18       30.70       27.53     13.59 o
   0  17  18       68.49       90.90     12.77 o
   1  17  18       40.00       49.35      7.34 o
   2  17  18        7.08       30.24      6.69 o
   3  17  18       18.27       38.54      7.52 o
   4  17  18       34.26       52.32      7.56 o
   5  17  18        4.03       13.98      8.74 o
   0  18  18        1.66        6.07     13.94 o
   1  18  18        2.19        6.07      6.07 o
   2  18  18        2.56        1.75      6.12 o
   3  18  18       94.49      102.85      9.75 o
   4  18  18       26.06       27.53      9.22 o
   5  18  18        4.60       20.58     12.32 o
   0  19  18        9.83       18.35      9.66 o
   1  19  18        1.82       -2.18      9.70 o
   2  19  18       35.48       69.93      8.39 o
   3  19  18        3.35        2.58      6.95 o
   4  19  18       48.16       72.38     11.76 o
   0  20  18        7.90       33.30     13.02 o
   1  20  18       14.21       25.78      8.30 o
   2  20  18       30.46       42.26     10.05 o
   3  20  18       19.80       30.94      9.05 o
   4  20  18       10.40       -6.51     11.32 o
   0  21  18        3.20       -3.45     10.44 o
   1  21  18        3.91        1.31      9.66 o
   2  21  18        8.17       21.94     10.97 o
   3  21  18       71.17      109.30     13.12 o
   0  22  18       33.82       58.57     12.81 o
   1  22  18       73.80      105.41      9.88 o
   1   0  19      373.55      343.94     11.68 o
   2   0  19      211.68      185.68      6.83 o
   3   0  19      186.16      185.59     10.25 o
   4   0  19       70.53       91.74      7.61 o
   5   0  19       56.58       41.18      6.16 o
   6   0  19       15.89       28.84     16.17 o
   7   0  19       29.69       49.34     16.74 o
   8   0  19        4.02       -0.44     15.90 o
   0   1  19      892.24      828.93     32.68 o
   1   1  19     2663.07     2619.27     60.95 o
   2   1  19      356.51      336.06      6.94 o
   3   1  19      749.31      762.39     16.22 o
   4   1  19      453.05      448.86     10.67 o
   5   1  19       24.16       22.73      2.97 o
   6   1  19       25.10       43.35      9.09 o
   7   1  19      140.32      144.15     12.07 o
   8   1  19       44.41       66.83     12.63 o
   0   2  19      112.25      123.40      9.28 o
   1   2  19      319.96      304.49      7.33 o
   2   2  19      169.99      164.56      5.39 o
   3   2  19      152.27      141.74      6.00 o
   4   2  19       98.35       98.29      4.55 o
   5   2  19       66.05       58.89      3.85 o
   6   2  19        6.14       34.52      8.35 o
   7   2  19       73.62       77.13     12.85 o
   8   2  19        2.03       10.92     15.73 o
   0   3  19     1475.25     1426.09     52.62 o
   1   3  19      907.61      881.60     13.75 o
   2   3  19      456.37      409.24      9.32 o
   3   3  19     1547.20     1440.05     27.23 o
   4   3  19      272.78      215.97      7.36 o
   5   3  19       78.36       68.22      4.85 o
   6   3  19       15.58       27.09     13.94 o
   7   3  19       18.13       33.52     11.84 o
   8   3  19      170.10      190.59     20.78 o
   0   4  19       25.58       24.96      7.52 o
   1   4  19       35.96       37.51      3.06 o
   2   4  19       45.13       50.84      6.86 o
   3   4  19       61.40       59.55      5.82 o
   4   4  19      168.75      145.24      5.03 o
   5   4  19       23.76       20.58      4.37 o
   6   4  19       10.92       27.09      6.07 o
   7   4  19       49.44       46.47     10.53 o
   8   4  19       13.79       38.80     18.22 o
   0   5  19      162.21      137.79      8.36 o
   1   5  19      730.96      723.73     13.54 o
   2   5  19      502.47      454.72     12.53 o
   3   5  19      536.45      526.18     10.60 o
   4   5  19      349.27      310.96      7.37 o
   5   5  19       90.22       84.27      6.12 o
   6   5  19      114.98      122.87      8.35 o
   7   5  19       35.83       39.34      8.65 o
   8   5  19       76.47       75.29     20.68 o
   0   6  19      194.71      212.18     17.70 o
   1   6  19       50.20       52.33      6.65 o
   2   6  19      152.01      141.21      7.44 o
   3   6  19       80.40       74.22      5.77 o
   4   6  19       54.39       49.93      4.72 o
   5   6  19       18.20        7.39      5.24 o
   6   6  19      108.90      114.64      7.17 o
   7   6  19       93.63       74.21      9.01 o
   8   6  19       67.47       70.65     19.67 o
   0   7  19     1909.37     1719.71     63.14 o
   1   7  19        7.01       19.62      5.20 o
   2   7  19      401.15      420.74     12.91 o
   3   7  19      302.74      249.24      7.28 o
   4   7  19      139.99      140.68      5.47 o
   5   7  19      183.55      180.43      7.31 o
   6   7  19       55.54       62.47      7.26 o
   7   7  19       91.18       85.79     12.77 o
   8   7  19        5.55       11.75     13.90 o
   0   8  19        1.29        8.30     11.32 o
   1   8  19      297.06      305.01      9.52 o
   2   8  19       14.43       13.55      5.24 o
   3   8  19        7.97        3.10      5.29 o
   4   8  19       91.32       85.81      4.64 o
   5   8  19       73.88       71.36      5.64 o
   6   8  19        2.68        6.07      6.99 o
   7   8  19       59.22       45.33     10.14 o
   0   9  19      299.31      294.12     13.64 o
   1   9  19      178.76      200.66     10.07 o
   2   9  19       63.65       54.79      5.55 o
   3   9  19      117.04       83.17      5.73 o
   4   9  19       75.32       76.39      6.56 o
   5   9  19      177.86      177.61      8.36 o
   6   9  19       55.09       52.33      6.64 o
   7   9  19       20.61       20.58      7.95 o
   0  10  19      242.26      255.08     12.05 o
   1  10  19       79.44       79.72      5.99 o
   2  10  19       64.12       66.15      6.47 o
   3  10  19       43.11       49.35      4.72 o
   4  10  19       47.34       46.73      5.73 o
   5  10  19       39.49       52.01      6.95 o
   6  10  19       25.44       46.72      6.86 o
   7  10  19       19.06       16.61     10.58 o
   0  11  19      289.64      270.10     13.76 o
   1  11  19       92.81      112.41      7.52 o
   2  11  19      606.53      618.55     14.60 o
   3  11  19       67.20       73.85      5.77 o
   4  11  19       31.85       26.66      6.91 o
   5  11  19      106.08       99.50      7.52 o
   6  11  19       54.19       62.12      8.22 o
   0  12  19       46.96       51.15      9.57 o
   1  12  19      135.98      137.70      7.35 o
   2  12  19       73.85       62.14      6.60 o
   3  12  19        9.77       13.98      5.33 o
   4  12  19       23.74       33.52      7.52 o
   5  12  19        3.55       26.65      7.78 o
   6  12  19       23.62       17.83      6.16 o
   7  12  19       42.55       50.83     20.85 o
   0  13  19     1336.43     1143.89     32.73 o
   1  13  19      219.35      212.74     10.99 o
   2  13  19      188.96      174.32      8.84 o
   3  13  19      149.44      144.18      7.04 o
   4  13  19       69.17       88.14      8.66 o
   5  13  19       21.30       25.78      7.43 o
   6  13  19       31.61       30.94      8.39 o
   0  14  19        9.08       16.95     10.84 o
   1  14  19       64.55       58.24      6.69 o
   2  14  19       80.81       86.58      7.00 o
   3  14  19        1.55       -4.37      6.55 o
   4  14  19       14.14       32.82      6.21 o
   5  14  19       13.09        8.70      8.74 o
   6  14  19       20.88       58.86      9.31 o
   0  15  19      263.97      215.87     14.15 o
   1  15  19      576.13      516.30     14.28 o
   2  15  19       32.11       20.02      5.59 o
   3  15  19       50.88       55.08      7.13 o
   4  15  19       88.21       85.79      9.66 o
   5  15  19       36.28       29.33      8.39 o
   6  15  19       17.27       -1.31     12.32 o
   0  16  19        1.47       16.60     14.51 o
   1  16  19        4.43       15.77      8.30 o
   2  16  19        9.08        5.68      6.55 o
   3  16  19        5.98        2.58      8.70 o
   4  16  19       25.38       25.78      7.87 o
   5  16  19        1.05       23.51      7.91 o
   0  17  19        0.00       14.81      9.18 o
   1  17  19      136.85      131.38      8.62 o
   2  17  19       12.45       31.86      6.60 o
   3  17  19        1.18        4.81      6.99 o
   4  17  19      116.48      140.61     10.41 o
   5  17  19       23.53       25.39     10.97 o
   0  18  19        7.88       13.98     10.49 o
   1  18  19        3.59       10.92      7.47 o
   2  18  19        5.96       16.12      7.38 o
   3  18  19       18.33        0.00      4.37 o
   4  18  19       21.36       47.59      9.53 o
   0  19  19       21.82       28.41     10.01 o
   1  19  19        2.31       15.29      7.34 o
   2  19  19       26.29       31.86      7.30 o
   3  19  19       45.25       58.22      9.57 o
   4  19  19       25.06       26.22     10.05 o
   0  20  19        8.06       36.75     13.94 o
   1  20  19        2.69       21.93      9.22 o
   2  20  19        4.38       24.95     11.89 o
   3  20  19       47.87       65.13     11.45 o
   0  21  19       52.60       50.84     14.29 o
   1  21  19       15.54       22.33     10.09 o
   2  21  19        8.05       16.95     10.84 o
   0  22  19        9.17        3.93     12.72 o
   1   0  20      246.18      202.68      8.94 o
   2   0  20     1792.75     1900.75     38.68 o
   3   0  20      555.98      493.21     16.76 o
   4   0  20      111.79       77.17      7.00 o
   5   0  20      122.91      109.81      7.87 o
   6   0  20        0.90       18.35     15.25 o
   7   0  20      151.97      111.13     15.44 o
   8   0  20        0.00        4.81     14.86 o
   0   1  20       89.89       74.98      8.31 o
   1   1  20      432.22      404.93     10.11 o
   2   1  20      503.26      518.54     11.48 o
   3   1  20      150.78      150.83      6.70 o
   4   1  20        2.84        0.87      4.41 o
   5   1  20       23.05       21.33      4.46 o
   6   1  20       89.58      107.14      9.53 o
   7   1  20      149.18      146.65     14.18 o
   8   1  20       44.98       56.95     11.67 o
   0   2  20      192.50      227.69     15.16 o
   1   2  20      683.24      679.93     12.03 o
   2   2  20      959.69      902.76     18.97 o
   3   2  20       89.98       88.97      6.69 o
   4   2  20       35.38       51.14      4.76 o
   5   2  20      271.49      231.55      7.62 o
   6   2  20       66.20       81.23     11.67 o
   7   2  20      162.97      166.58     12.95 o
   8   2  20       44.79       32.34     17.83 o
   0   3  20      138.99      159.68     13.22 o
   1   3  20       98.77      108.93      4.37 o
   2   3  20      281.64      242.68      5.88 o
   3   3  20       79.66       89.74      5.95 o
   4   3  20       85.86       83.14      6.47 o
   5   3  20        3.73        6.95      3.98 o
   6   3  20      129.04      132.33     12.99 o
   7   3  20       54.41       42.27     11.41 o
   8   3  20       45.79       23.52     18.88 o
   0   4  20      132.53      121.10     10.11 o
   1   4  20       58.30       63.80      4.02 o
   2   4  20      425.13      366.10     10.41 o
   3   4  20      223.75      197.82      9.42 o
   4   4  20       18.17       24.95      3.54 o
   5   4  20      163.33      164.99      7.00 o
   6   4  20       51.59       52.33     10.58 o
   7   4  20      176.00      198.80     13.57 o
   8   4  20      218.98      192.99     22.67 o
   0   5  20       87.98      103.32      7.22 o
   1   5  20      129.37      111.16      3.98 o
   2   5  20      366.02      349.18     10.97 o
   3   5  20      128.26      124.79      6.56 o
   4   5  20        9.04       13.98      3.89 o
   5   5  20       23.31       19.62      4.81 o
   6   5  20       63.47       72.40      9.97 o
   7   5  20      140.84      156.44     12.56 o
   8   5  20       33.97       41.48     18.05 o
   0   6  20      419.02      393.85     14.14 o
   1   6  20      310.65      299.24      9.43 o
   2   6  20      636.83      619.16     16.73 o
   3   6  20      228.46      206.14      9.64 o
   4   6  20      105.77       90.54      5.16 o
   5   6  20       40.63       47.29      6.03 o
   6   6  20      386.13      321.26     15.00 o
   7   6  20       15.04       28.84     10.58 o
   0   7  20       18.70        6.95      8.70 o
   1   7  20      415.22      447.03     11.50 o
   2   7  20       61.26       83.51      8.05 o
   3   7  20       71.27       69.61      8.05 o
   4   7  20       22.12       18.70      4.33 o
   5   7  20       54.36       57.62      5.73 o
   6   7  20        8.45       14.46      5.72 o
   7   7  20       63.10       37.29     15.83 o
   0   8  20      103.94      128.53     10.89 o
   1   8  20      608.56      550.96     13.77 o
   2   8  20      276.94      254.47      9.34 o
   3   8  20       25.52       24.96      6.47 o
   4   8  20      108.47      100.34      5.47 o
   5   8  20      102.65       86.99      6.65 o
   6   8  20       99.15       85.80      6.60 o
   7   8  20       42.80       67.84     11.01 o
   0   9  20       73.05       85.45      8.88 o
   1   9  20      165.61      142.71      9.02 o
   2   9  20      130.02      135.25      7.79 o
   3   9  20       75.02       73.86      6.47 o
   4   9  20      219.88      206.07      8.41 o
   5   9  20       31.38       37.28      6.64 o
   6   9  20       43.13       36.76      7.08 o
   0  10  20      793.24      770.30     26.80 o
   1  10  20      355.42      340.47     10.83 o
   2  10  20      142.66      139.68      6.91 o
   3  10  20       38.77       44.50      5.29 o
   4  10  20      110.39      125.67      8.44 o
   5  10  20       59.76       54.78      7.43 o
   6  10  20        8.64       19.62      7.04 o
   7  10  20       58.01        0.00      4.37 o
   0  11  20      741.64      730.59     22.68 o
   1  11  20       16.75       20.98      5.72 o
   2  11  20      225.33      202.51      8.32 o
   3  11  20        4.89        2.58      4.37 o
   4  11  20       93.22       88.95      7.48 o
   5  11  20        0.91        7.38      6.12 o
   6  11  20       25.64       24.95      7.52 o
   7  11  20       10.56       23.51     14.81 o
   0  12  20        0.76       38.54     11.40 o
   1  12  20        5.50       15.29      7.04 o
   2  12  20       20.18        5.68      6.07 o
   3  12  20       26.56       20.98      4.81 o
   4  12  20       73.69       88.93      7.87 o
   5  12  20        3.79       -0.44      4.85 o
   6  12  20       29.07       45.32      8.17 o
   0  13  20      347.67      305.00     14.64 o
   1  13  20      232.97      217.66      9.28 o
   2  13  20       48.50       55.39      6.21 o
   3  13  20       67.13       43.37      5.25 o
   4  13  20       10.49       19.27      7.52 o
   5  13  20       13.79        7.39      7.39 o
   6  13  20       53.95       38.82      8.35 o
   0  14  20      105.15       83.15     11.07 o
   1  14  20       37.96       31.86      6.60 o
   2  14  20      134.98      132.82      8.66 o
   3  14  20        4.92        2.18      6.60 o
   4  14  20       28.32       21.33      7.34 o
   5  14  20        6.90        1.75      7.38 o
   6  14  20       13.59        3.93      8.70 o
   0  15  20       98.01       94.55     10.98 o
   1  15  20      199.78      181.54      9.59 o
   2  15  20       16.60       29.76      7.08 o
   3  15  20       10.93       20.58      8.35 o
   4  15  20        1.85       15.77      6.99 o
   5  15  20        2.26       -0.87      9.22 o
   0  16  20        3.74       22.72      9.57 o
   1  16  20        4.62       20.97      7.08 o
   2  16  20       23.80       13.07      6.03 o
   3  16  20        0.67       14.46      6.99 o
   4  16  20       15.17       25.78      8.70 o
   5  16  20        3.48        7.87      8.30 o
   0  17  20       28.99       20.02      7.87 o
   1  17  20       40.96       44.50      6.99 o
   2  17  20        2.62        3.45      6.90 o
   3  17  20       12.45       38.80      7.82 o
   4  17  20      111.22      150.71     10.80 o
   5  17  20        8.72       10.49     14.90 o
   0  18  20       11.81       31.86     10.40 o
   1  18  20        5.20       21.94      7.43 o
   2  18  20        6.02       13.98      6.55 o
   3  18  20       25.29       28.41     10.01 o
   4  18  20       10.52       35.74     12.24 o
   0  19  20       22.79       18.35     10.93 o
   1  19  20       32.81       40.65      8.78 o
   2  19  20       16.23       41.16     11.80 o
   3  19  20        2.40       20.97     10.53 o
   4  19  20       78.80       61.47     18.71 o
   0  20  20        3.30       -9.70      9.70 o
   1  20  20        2.67       25.78      7.43 o
   2  20  20       32.60        9.18      9.62 o
   3  20  20       19.32       13.98      9.53 o
   0  21  20       39.44       61.15     12.76 o
   1  21  20       12.60       35.00      7.91 o
   2  21  20        5.70       39.85     12.67 o
   1   0  21      368.76      289.39     12.82 o
   2   0  21       19.53       10.49      3.54 o
   3   0  21       34.04       51.14      7.47 o
   4   0  21      980.36      766.86     19.78 o
   5   0  21      163.04      107.66      9.10 o
   6   0  21      192.75      169.87     20.70 o
   7   0  21        2.99       28.84     17.96 o
   8   0  21      121.11      103.74     18.76 o
   1   1  21       38.20       35.50      3.50 o
   2   1  21        3.18        5.29      3.93 o
   3   1  21        4.67       14.46      4.76 o
   4   1  21      204.78      196.00      7.62 o
   5   1  21       77.53       65.50      6.08 o
   6   1  21        8.65       17.48     12.24 o
   7   1  21      116.38      152.25     14.96 o
   8   1  21       50.12       63.77     12.68 o
   1   2  21     1082.82     1005.47     18.68 o
   2   2  21       86.13       82.75      3.81 o
   3   2  21      136.36      127.12      7.53 o
   4   2  21      105.01       93.78      6.08 o
   5   2  21       77.23       73.85      6.82 o
   6   2  21      101.14      109.77     14.04 o
   7   2  21       33.76       62.46     13.20 o
   8   2  21       70.83       91.28     18.80 o
   0   3  21       68.67       54.79     13.64 o
   1   3  21       25.73       24.56      3.10 o
   2   3  21       15.45       12.63      2.67 o
   3   3  21        5.91        1.31      4.81 o
   4   3  21       78.39       74.95      5.42 o
   5   3  21       57.20       54.78      5.25 o
   6   3  21        2.00       19.27     12.28 o
   7   3  21      167.97      169.82     14.18 o
   8   3  21       43.03       20.59     18.01 o
   0   4  21       11.85        6.95      5.64 o
   1   4  21     1125.63     1074.95     16.56 o
   2   4  21      300.97      290.53     10.00 o
   3   4  21      386.45      343.67     14.74 o
   4   4  21      124.06      147.70      6.08 o
   5   4  21       80.85       73.51      5.38 o
   6   4  21      160.99      177.00     15.01 o
   7   4  21      285.56      238.53     14.85 o
   0   5  21       91.10       86.61      9.71 o
   1   5  21        6.19        7.38      3.06 o
   2   5  21      140.81      147.75      7.61 o
   3   5  21        3.58       24.12      6.16 o
   4   5  21        9.20        3.45      4.76 o
   5   5  21       15.90       15.29      5.24 o
   6   5  21        9.25       39.85     12.67 o
   7   5  21       28.37       38.02     10.84 o
   0   6  21       12.90       23.12      8.26 o
   1   6  21     1950.34     1841.15     34.45 o
   2   6  21      792.09      727.90     15.87 o
   3   6  21      588.85      499.67     14.07 o
   4   6  21      192.62      168.29      6.52 o
   5   6  21       33.01       47.29      6.03 o
   6   6  21      286.78      203.74     17.35 o
   7   6  21      388.83      316.72     17.89 o
   0   7  21       96.46       83.90     11.11 o
   1   7  21       17.56       20.02      5.24 o
   2   7  21       41.80       45.02      5.33 o
   3   7  21        3.97       11.75      6.60 o
   4   7  21       15.26        8.70      3.93 o
   5   7  21        1.52        3.45      6.55 o
   6   7  21        6.77       15.77      7.47 o
   7   7  21       26.83       38.02     16.26 o
   0   8  21        5.88       26.22      8.35 o
   1   8  21       38.57       34.01      5.60 o
   2   8  21     1494.37     1427.29     27.08 o
   3   8  21      436.99      331.47     12.20 o
   4   8  21        8.86       17.48      5.59 o
   5   8  21       66.48       67.20      6.16 o
   6   8  21       76.57       68.56      7.96 o
   7   8  21      107.12      119.17     12.33 o
   0   9  21       73.75       72.07     10.67 o
   1   9  21       41.19       46.47      7.13 o
   2   9  21      132.05      117.87      6.34 o
   3   9  21       15.08       13.55      6.90 o
   4   9  21       45.19       37.51      6.64 o
   5   9  21       10.34       14.81      5.64 o
   6   9  21       42.02       40.65      8.00 o
   0  10  21      107.28      130.40     12.42 o
   1  10  21      128.12      141.67      8.44 o
   2  10  21        9.56       16.61      5.64 o
   3  10  21      401.86      389.29     14.04 o
   4  10  21        5.15        6.51      6.51 o
   5  10  21       91.36       82.74      7.61 o
   6  10  21       44.01       44.50      7.82 o
   7  10  21        3.57       41.47     20.45 o
   0  11  21        0.38       11.32     10.40 o
   1  11  21       79.77       91.74      6.82 o
   2  11  21       46.41       49.92      6.21 o
   3  11  21        4.99        8.70      7.03 o
   4  11  21       25.25       21.94      6.07 o
   5  11  21        7.71        1.31      6.16 o
   6  11  21       63.10       73.84      8.26 o
   0  12  21      414.34      406.04     16.89 o
   1  12  21      508.49      452.43     13.39 o
   2  12  21       15.65       30.24      6.21 o
   3  12  21       65.24       77.47      7.35 o
   4  12  21       15.68       20.01      6.16 o
   5  12  21       18.46       17.48      6.64 o
   6  12  21        6.20       15.77      7.82 o
   0  13  21       52.91       74.93     12.33 o
   1  13  21       23.31       30.68      7.87 o
   2  13  21       25.51       31.86      6.12 o
   3  13  21        2.53       13.55      6.90 o
   4  13  21        1.73       13.55      6.90 o
   5  13  21        2.28       13.55      8.78 o
   6  13  21       11.29       12.63      7.87 o
   0  14  21      658.99      581.50     22.25 o
   1  14  21      667.51      550.61     14.77 o
   2  14  21      207.26      183.26      8.49 o
   3  14  21       64.84       68.90      9.71 o
   4  14  21       16.99       22.72      7.78 o
   5  14  21       75.29       71.35      9.18 o
   6  14  21       22.19       15.30      7.87 o
   0  15  21        5.81       30.24     11.27 o
   1  15  21       52.50       47.61      6.91 o
   2  15  21        9.40       11.32      7.47 o
   3  15  21       12.67       20.98      8.78 o
   4  15  21        3.10        3.45      8.26 o
   5  15  21        9.08       12.63      7.87 o
   0  16  21      105.89      124.25     13.03 o
   1  16  21      113.56      100.34      9.23 o
   2  16  21       42.41       55.07      7.74 o
   3  16  21       25.94       23.12     10.05 o
   4  16  21       22.36       18.35      7.87 o
   5  16  21       12.68        8.70      7.87 o
   0  17  21        2.67        3.93     11.36 o
   1  17  21       50.95       39.87      7.91 o
   2  17  21        1.93       17.48      8.21 o
   3  17  21       10.11       36.22     11.32 o
   4  17  21       10.44       33.52      9.70 o
   0  18  21       22.18       29.76     10.05 o
   1  18  21       62.51       52.94      6.99 o
   2  18  21        1.53        8.70      6.51 o
   3  18  21        5.90       31.85      9.66 o
   4  18  21       43.82       61.15     10.80 o
   0  19  21       24.34       56.94     14.51 o
   1  19  21        3.81        5.68     11.36 o
   2  19  21        2.82       13.98      8.30 o
   3  19  21        6.93       18.35     10.92 o
   0  20  21        6.99        3.10      9.61 o
   1  20  21       62.28       59.54      9.66 o
   2  20  21        0.54        1.75     10.44 o
   0  21  21        9.17       16.60     17.57 o
   1  21  21        7.69      110.99     23.33 o
   1   0  22       98.40       60.19      5.51 o
   2   0  22       68.53       45.91      4.24 o
   3   0  22        3.77       12.63      6.55 o
   4   0  22       25.82       37.28      6.91 o
   5   0  22       20.65       48.16     13.64 o
   6   0  22      125.82      122.39     16.67 o
   7   0  22        0.21       26.65     17.91 o
   1   1  22      188.82      190.76      5.78 o
   2   1  22       25.16       39.34      3.93 o
   3   1  22       26.41       17.48      4.90 o
   4   1  22      185.33      224.44      8.14 o
   5   1  22      204.28      185.54     10.24 o
   6   1  22        2.04      -10.92     13.11 o
   7   1  22        2.57       19.27     13.59 o
   0   2  22     2930.41     3081.81    108.58 o
   1   2  22      137.30      122.93      6.48 o
   2   2  22        2.06        4.37      4.37 o
   3   2  22        7.62       16.60      5.64 o
   4   2  22       62.98       74.94      6.16 o
   5   2  22       22.30       24.12      6.56 o
   6   2  22       28.51       31.38     13.11 o
   7   2  22       20.25       33.52     11.84 o
   0   3  22     2909.33     2947.20     73.87 o
   1   3  22      135.70      122.01      4.64 o
   2   3  22       23.87       23.51      4.85 o
   3   3  22      112.27      105.47      5.99 o
   4   3  22       50.77       58.58      5.77 o
   5   3  22       39.89       39.34      8.39 o
   6   3  22        4.80       20.01     12.72 o
   7   3  22       32.42       39.86     12.15 o
   0   4  22      338.48      354.53     13.42 o
   1   4  22        9.43       17.83      3.02 o
   2   4  22       46.55       61.46      6.21 o
   3   4  22      181.82      170.47      6.00 o
   4   4  22       47.72       45.33      5.33 o
   5   4  22      144.69      141.67      6.96 o
   6   4  22       47.70       54.77     10.84 o
   7   4  22      105.58       84.67     12.68 o
   0   5  22      598.96      545.02     20.55 o
   1   5  22       53.75       45.03      5.60 o
   2   5  22      319.30      282.73     10.57 o
   3   5  22      215.03      214.59      8.58 o
   4   5  22      142.73      136.26      7.83 o
   5   5  22      149.66      150.78      7.18 o
   6   5  22      128.87      106.30     14.22 o
   7   5  22       31.17       53.23     11.89 o
   0   6  22      697.81      596.69     30.74 o
   1   6  22      218.08      190.80      7.53 o
   2   6  22       45.28       39.87      6.60 o
   3   6  22      509.13      440.14     13.18 o
   4   6  22       90.84       83.53      6.12 o
   5   6  22      158.92      152.85      8.80 o
   6   6  22      481.18      385.25     27.12 o
   7   6  22       56.20       43.36     13.51 o
   0   7  22      496.13      467.03     16.30 o
   1   7  22       35.27       56.04      7.52 o
   2   7  22      293.42      272.15     11.05 o
   3   7  22       71.02       66.86      7.87 o
   4   7  22       93.05       91.75      8.40 o
   5   7  22       63.71       88.92      7.87 o
   6   7  22      156.56      159.09     13.74 o
   7   7  22       26.23       16.13      9.57 o
   0   8  22      922.54      874.92     26.08 o
   1   8  22       80.17       66.17      6.12 o
   2   8  22      316.58      313.01     11.14 o
   3   8  22       88.73      110.64      8.35 o
   4   8  22        1.22        7.38      5.24 o
   5   8  22       47.07       28.85      6.08 o
   6   8  22      330.88      366.84     24.84 o
   7   8  22       34.40       22.73     12.15 o
   0   9  22        2.32       11.75      7.86 o
   1   9  22      132.40      132.36      7.22 o
   2   9  22      318.05      304.18     10.96 o
   3   9  22       37.94       33.53      9.22 o
   4   9  22        5.19       10.92      5.68 o
   5   9  22       18.34       35.00      6.16 o
   6   9  22       66.22       72.40      9.27 o
   7   9  22        6.17       10.49     11.36 o
   0  10  22       91.58       77.15      8.44 o
   1  10  22       46.25       65.48      6.43 o
   2  10  22       98.71      104.57      7.26 o
   3  10  22      116.64      127.07     10.37 o
   4  10  22       27.22       23.12      8.26 o
   5  10  22      167.25      140.68      7.92 o
   6  10  22       51.06       42.84      8.74 o
   0  11  22      139.88      150.78     13.35 o
   1  11  22       98.23      114.20      8.48 o
   2  11  22      108.34       80.48      7.87 o
   3  11  22      141.76      137.21      8.31 o
   4  11  22       40.00       39.86      5.81 o
   5  11  22       18.62       36.23      6.56 o
   6  11  22       74.42       87.75      9.79 o
   0  12  22       39.89       52.02      9.66 o
   1  12  22      151.81      141.17      8.93 o
   2  12  22        6.69        7.87      6.55 o
   3  12  22       57.19       77.47      6.99 o
   4  12  22       20.73       23.51      6.47 o
   5  12  22       81.76       78.22      7.78 o
   6  12  22        0.30        0.44      7.95 o
   0  13  22      153.34      150.27     13.35 o
   1  13  22      123.98      103.33      7.22 o
   2  13  22       23.73       29.32      7.47 o
   3  13  22       61.47       45.34      8.74 o
   4  13  22       32.50       46.46      8.00 o
   5  13  22        9.85        8.30      6.51 o
   6  13  22       16.48       34.52     10.79 o
   0  14  22        0.76       19.27      9.53 o
   1  14  22      100.07       90.14      7.96 o
   2  14  22       73.77       75.68      8.35 o
   3  14  22        4.68        2.18     10.53 o
   4  14  22       13.19       16.12      7.04 o
   5  14  22       18.68       31.38      8.65 o
   0  15  22        3.82       16.95      9.13 o
   1  15  22       86.72       84.66      7.70 o
   2  15  22        4.56       11.32      6.03 o
   3  15  22        2.42       11.75      9.61 o
   4  15  22       26.53       24.95      7.95 o
   5  15  22        7.40        7.38      7.82 o
   0  16  22       10.79       29.76      9.57 o
   1  16  22       70.83       74.19      7.91 o
   2  16  22        9.63       10.92      6.51 o
   3  16  22        7.83       10.49      9.61 o
   4  16  22       11.72       23.12      8.65 o
   5  16  22        1.06      -18.79     18.79 o
   0  17  22       10.63       23.12     10.44 o
   1  17  22       48.87       68.19      8.31 o
   2  17  22       17.74       33.30      8.22 o
   3  17  22        6.24       32.82     11.01 o
   4  17  22       19.63       25.78     10.40 o
   0  18  22       44.95       63.47     11.32 o
   1  18  22       11.32       38.02      8.26 o
   2  18  22       25.02       46.46     12.24 o
   3  18  22        0.98      -10.09     12.23 o
   0  19  22       38.53       30.25     12.19 o
   1  19  22       24.45       57.25      8.87 o
   2  19  22        5.67       18.35     11.27 o
   3  19  22       22.25       32.34     10.93 o
   0  20  22       19.01       15.78     13.94 o
   1  20  22       51.18       74.92      9.79 o
   1   0  23       26.17       27.10      5.24 o
   2   0  23       20.13       26.22      8.78 o
   3   0  23        0.46       -4.81      4.81 o
   4   0  23        5.25       14.46      7.95 o
   5   0  23       18.37       20.01     12.15 o
   6   0  23        1.39       29.32     20.14 o
   7   0  23        8.45       16.60     20.62 o
   0   1  23       10.54      100.24     18.83 o
   1   1  23      723.75      648.22     13.88 o
   2   1  23      412.32      403.69     10.93 o
   3   1  23      192.11      170.49      7.66 o
   4   1  23      105.79       82.76      6.08 o
   5   1  23       16.53        6.95     16.08 o
   6   1  23       70.00       70.30     12.98 o
   7   1  23       21.01       47.59     11.84 o
   0   2  23        2.17       31.37      9.13 o
   1   2  23       73.76       66.51      5.12 o
   2   2  23       46.59       17.49      7.52 o
   3   2  23       15.23       27.53      5.72 o
   4   2  23        5.81        4.81      4.76 o
   5   2  23       35.22       45.89      7.34 o
   6   2  23       28.20       84.22     14.95 o
   7   2  23       17.94       45.88     12.19 o
   0   3  23       73.41       77.49      8.83 o
   1   3  23      477.32      407.40     14.36 o
   2   3  23       10.64       15.29      4.72 o
   3   3  23       63.20       48.49      5.82 o
   4   3  23       22.16       37.50      5.11 o
   5   3  23       70.28       77.87      8.88 o
   6   3  23       41.30       48.17     13.64 o
   7   3  23      112.76      135.18     13.12 o
   0   4  23        1.22       29.32      7.91 o
   1   4  23       39.85       54.77      6.21 o
   2   4  23        4.48       12.63      4.76 o
   3   4  23        3.56        3.93      4.81 o
   4   4  23       10.44        9.57      4.81 o
   5   4  23       12.95        6.95      8.26 o
   6   4  23       73.20      123.29     14.87 o
   7   4  23       16.90       41.16     11.80 o
   0   5  23      517.15      508.80     16.08 o
   1   5  23     1005.38      895.83     18.86 o
   2   5  23      543.33      496.61     11.21 o
   3   5  23       93.54       73.87      6.12 o
   4   5  23      106.64      115.12      7.17 o
   5   5  23       80.95       98.65      9.14 o
   6   5  23       65.06      107.11     16.44 o
   7   5  23      153.16      132.82     11.55 o
   0   6  23       13.69       33.30     14.95 o
   1   6  23       22.54       22.73      6.16 o
   2   6  23       78.85       80.46      8.61 o
   3   6  23        4.46       18.35      5.20 o
   4   6  23       38.28       48.17      5.81 o
   5   6  23       19.94       30.94      8.39 o
   6   6  23       28.26       49.91     11.80 o
   7   6  23       13.77       -4.81     13.59 o
   0   7  23      161.61      121.55     11.99 o
   1   7  23      423.84      343.01     10.89 o
   2   7  23      631.48      531.20     13.55 o
   3   7  23      184.21      146.73      7.62 o
   4   7  23       25.87       24.96      7.95 o
   5   7  23      207.06      171.55      7.66 o
   6   7  23       68.76       59.55     10.97 o
   7   7  23       13.50       20.98     10.53 o
   0   8  23       36.59       62.11     11.19 o
   1   8  23      215.12      222.64     10.60 o
   2   8  23       94.61       94.16      8.92 o
   3   8  23       36.12       28.85      4.72 o
   4   8  23        2.92        4.81      9.61 o
   5   8  23        5.60       -1.31      7.03 o
   6   8  23       94.82       99.48     20.03 o
   7   8  23        3.09       -8.30     14.46 o
   0   9  23      170.13      199.42     13.61 o
   1   9  23      473.58      425.98     13.00 o
   2   9  23      250.12      232.77     12.13 o
   3   9  23      104.32      114.20      9.40 o
   4   9  23      178.82      174.28      9.93 o
   5   9  23       36.75       54.15      7.39 o
   6   9  23       13.15       18.35     13.98 o
   0  10  23      144.41      121.51     11.99 o
   1  10  23        9.08       16.12      5.72 o
   2  10  23       77.00       90.51      7.56 o
   3  10  23      117.23      103.76     11.07 o
   4  10  23        4.31       -5.68      8.26 o
   5  10  23       39.83       42.27      7.34 o
   6  10  23       60.83       96.96     13.99 o
   0  11  23      184.55      180.43     11.25 o
   1  11  23       81.79       87.76      7.43 o
   2  11  23       67.17       56.97      6.95 o
   3  11  23       84.30       94.98      7.35 o
   4  11  23      109.03      102.47     10.15 o
   5  11  23       40.47       45.89      9.05 o
   6  11  23       31.28       39.86     18.75 o
   0  12  23        6.43       20.58      9.66 o
   1  12  23       32.95       40.65      6.95 o
   2  12  23       31.66       27.10      6.51 o
   3  12  23       53.74       45.33      6.21 o
   4  12  23        4.72       17.83      9.18 o
   5  12  23       11.61       30.68      8.35 o
   6  12  23       12.22       13.55     11.36 o
   0  13  23      474.20      476.55     20.10 o
   1  13  23      317.72      296.12     10.82 o
   2  13  23      218.22      200.08      9.46 o
   3  13  23        0.90        0.87      8.35 o
   4  13  23       20.02       31.38      8.65 o
   5  13  23       84.83       92.52      8.83 o
   0  14  23        1.59       18.35     10.05 o
   1  14  23       37.46       37.28      7.39 o
   2  14  23       48.17       57.61      7.30 o
   3  14  23        3.62       25.39     10.09 o
   4  14  23       30.95       33.52     10.40 o
   5  14  23       22.88       -0.87     10.10 o
   0  15  23      140.61      107.18     11.68 o
   1  15  23       82.58       84.26      9.23 o
   2  15  23       40.47       46.46      8.00 o
   3  15  23       24.36       11.76     10.44 o
   4  15  23       41.74       81.21     12.06 o
   5  15  23       28.78       30.68     12.76 o
   0  16  23        0.00        2.18      9.70 o
   1  16  23       44.45       39.86      8.70 o
   2  16  23       27.71       40.64      8.26 o
   3  16  23       29.24       40.12     10.05 o
   4  16  23        3.59       15.29      8.65 o
   0  17  23      110.63      107.15     14.30 o
   1  17  23       32.15       39.86      7.91 o
   2  17  23       31.96       71.68      9.57 o
   3  17  23       20.45       -6.07     12.67 o
   4  17  23        0.10       -0.44     14.59 o
   0  18  23       12.60       -1.75     13.50 o
   1  18  23        0.39       10.09      8.39 o
   2  18  23       12.60        7.38      9.22 o
   3  18  23        1.81       28.84      9.66 o
   0  19  23       34.47       -1.31     15.82 o
   1  19  23        3.15       12.19      7.86 o
   2  19  23       59.99       58.58     11.54 o
   0  20  23        2.31       -3.93     18.83 o
   0   0  24      259.98      227.78     20.20 o
   1   0  24     1459.20     1511.18     42.57 o
   2   0  24      133.75      161.20     12.21 o
   3   0  24      297.03      259.85     12.84 o
   4   0  24        5.26        3.93      8.70 o
   5   0  24        2.43       -2.58     16.95 o
   6   0  24        0.01       51.69     21.32 o
   7   0  24       72.70       87.74     19.59 o
   0   1  24       66.20       70.66      8.79 o
   1   1  24     1319.20     1251.07     26.82 o
   2   1  24       53.93       38.82      5.20 o
   3   1  24       15.54       28.41      6.03 o
   4   1  24       20.38       16.13      6.56 o
   5   1  24        4.33       10.92     10.49 o
   6   1  24       62.95       95.35     14.69 o
   7   1  24       12.61       24.95     11.27 o
   0   2  24       30.08       30.68      9.97 o
   1   2  24      658.77      603.46     16.50 o
   2   2  24      107.55      113.34      8.01 o
   3   2  24       52.11       66.14      7.13 o
   4   2  24       26.34       27.10      6.51 o
   5   2  24       91.96      111.95      9.31 o
   6   2  24        3.33       14.81     11.40 o
   7   2  24       69.47       99.07     15.39 o
   0   3  24      769.77      662.32     21.59 o
   1   3  24      135.47      120.16      7.35 o
   2   3  24      155.84      132.87      7.22 o
   3   3  24       60.08       80.84      7.52 o
   4   3  24       10.90       15.29      5.72 o
   5   3  24       16.65       14.81      7.87 o
   6   3  24       66.37       98.63     14.95 o
   7   3  24        2.32      -13.98     14.38 o
   0   4  24      395.85      399.37     15.05 o
   1   4  24      151.24      138.73      7.40 o
   2   4  24       72.79       72.06      6.38 o
   3   4  24      200.56      172.68      7.71 o
   4   4  24      177.73      197.66      8.23 o
   5   4  24      127.95      116.93     10.41 o
   6   4  24       13.29       38.02     14.42 o
   7   4  24       49.95       72.04     11.02 o
   0   5  24      186.64      176.00      9.98 o
   1   5  24       24.65       30.24      5.77 o
   2   5  24      436.84      416.40     10.27 o
   3   5  24       51.73       60.15      7.13 o
   4   5  24       90.43       83.53      6.12 o
   5   5  24       15.38       37.49     10.01 o
   6   5  24       12.71       15.77     18.44 o
   7   5  24       14.25       35.75     11.23 o
   0   6  24      284.04      276.27     12.53 o
   1   6  24      318.11      273.60     10.39 o
   2   6  24      246.09      235.36     10.91 o
   3   6  24      139.63      114.24      7.61 o
   4   6  24      126.20      112.43      9.32 o
   5   6  24      122.83      106.29      8.62 o
   6   6  24      109.14       83.14     12.60 o
   7   6  24       17.66       26.22     13.50 o
   0   7  24       74.88       52.95      9.14 o
   1   7  24      442.26      392.80     14.13 o
   2   7  24      594.60      602.73     15.43 o
   3   7  24       57.29       54.17      7.08 o
   4   7  24      115.53      100.34     10.89 o
   5   7  24       23.93       35.49      9.22 o
   6   7  24       45.44       47.29     14.38 o
   0   8  24      785.55      695.91     23.26 o
   1   8  24     1000.62      972.04     20.97 o
   2   8  24       48.90       54.77      7.13 o
   3   8  24       86.37      100.75      9.66 o
   4   8  24       23.56       47.29      9.22 o
   5   8  24       33.39       21.33     10.84 o
   6   8  24       38.18       42.26     12.76 o
   0   9  24      277.30      292.47     14.33 o
   1   9  24      583.96      567.15     14.99 o
   2   9  24       56.52       71.35      8.48 o
   3   9  24       22.61       22.73      6.16 o
   4   9  24        0.04       -0.87      6.60 o
   5   9  24       38.40       52.01      9.05 o
   6   9  24        1.71       30.94     13.94 o
   0  10  24      556.21      595.25     21.48 o
   1  10  24       67.03       94.13      8.92 o
   2  10  24       61.58       78.61      8.18 o
   3  10  24       86.79       97.82      9.53 o
   4  10  24        2.47       11.75      8.74 o
   5  10  24       88.52       88.94      7.87 o
   6  10  24       15.15       11.75     12.19 o
   0  11  24      151.03      189.47     13.83 o
   1  11  24      113.24       96.23      7.39 o
   2  11  24       25.80       35.49      6.99 o
   3  11  24       12.06       23.51     11.36 o
   4  11  24       75.72       87.36      9.75 o
   5  11  24        5.00        6.95      9.13 o
   6  11  24       19.82        3.45     11.27 o
   0  12  24       53.22       41.18      9.66 o
   1  12  24       48.97       45.90      6.51 o
   2  12  24      123.02       87.00      8.18 o
   3  12  24       24.23       35.75      8.26 o
   4  12  24        5.46       -9.22      9.22 o
   5  12  24      135.01      131.84      9.62 o
   0  13  24        1.10        9.57      8.26 o
   1  13  24       40.50       39.34      7.34 o
   2  13  24       69.91       92.12      9.23 o
   3  13  24       21.61       19.62     10.58 o
   4  13  24        9.46       24.12     10.88 o
   5  13  24        3.73       -3.93      9.22 o
   0  14  24       22.19       11.32      9.57 o
   1  14  24       18.99       22.72      8.39 o
   2  14  24       54.73       54.77      7.74 o
   3  14  24        3.76        0.44     11.93 o
   4  14  24        8.93       38.80     10.40 o
   5  14  24       29.44      -12.28     12.28 o
   0  15  24       19.84       37.28     12.24 o
   1  15  24       15.36       23.51      6.90 o
   2  15  24       12.85       26.22      8.35 o
   3  15  24       20.34       42.00      9.22 o
   4  15  24        3.72        1.75     10.01 o
   0  16  24       48.81       24.96     12.33 o
   1  16  24        1.84        7.86      6.55 o
   2  16  24       66.76       81.23      9.79 o
   3  16  24       25.36       46.72     12.28 o
   4  16  24        2.19        1.75     12.15 o
   0  17  24        0.13       17.48      9.61 o
   1  17  24       78.26       80.84      9.79 o
   2  17  24       43.77       20.98     10.53 o
   3  17  24        6.98       -4.37      8.74 o
   0  18  24       19.57       17.48     11.89 o
   1  18  24        1.60       -3.45     11.75 o
   2  18  24       24.43       40.12     12.98 o
   0  19  24       22.92       36.75     12.15 o
   1  19  24        6.25       16.12      9.57 o
   1   0  25        4.60       37.27      9.18 o
   2   0  25      703.73      623.26     20.95 o
   3   0  25      581.71      541.48     19.51 o
   4   0  25       61.93       77.47      9.57 o
   5   0  25       12.00       56.33     19.14 o
   6   0  25        4.69       48.15     20.58 o
   7   0  25       12.22      -18.75     18.75 o
   0   1  25       18.07       17.48     10.49 o
   1   1  25        5.36       15.77      8.78 o
   2   1  25       69.33       56.36      6.91 o
   3   1  25       40.00       55.38      6.86 o
   4   1  25        3.90        5.29      5.68 o
   5   1  25        5.62       -9.18     12.67 o
   6   1  25       12.63       22.33     14.42 o
   7   1  25       26.53       42.00     14.07 o
   0   2  25      300.13      263.27     17.67 o
   1   2  25      142.08      118.33      7.26 o
   2   2  25      578.97      498.54     13.10 o
   3   2  25      233.51      234.04      9.59 o
   4   2  25       47.86       44.19      5.55 o
   5   2  25        3.31       18.35     11.27 o
   6   2  25       52.52       51.14     14.95 o
   7   2  25       14.61       19.62     11.84 o
   0   3  25       32.00       45.33      8.74 o
   1   3  25        4.23       16.60      6.99 o
   2   3  25       22.89       23.12      7.82 o
   3   3  25       71.89       66.85      6.17 o
   4   3  25        3.59        9.57      5.68 o
   5   3  25       19.85       46.72      8.30 o
   6   3  25       14.00       23.12     11.27 o
   7   3  25       13.12        1.75     13.07 o
   0   4  25      124.70      143.15     12.51 o
   1   4  25      225.44      200.72      8.32 o
   2   4  25      239.34      220.80      8.72 o
   3   4  25      255.97      241.18      9.77 o
   4   4  25      107.30       86.60      7.00 o
   5   4  25        0.31        7.86      9.13 o
   6   4  25      151.93      179.77     16.84 o
   7   4  25       93.31      115.09     13.47 o
   0   5  25        4.11       -4.37      8.30 o
   1   5  25       15.94       26.66      5.59 o
   2   5  25        8.09       33.52     10.40 o
   3   5  25        3.43       20.58      7.03 o
   4   5  25       13.79        6.95      8.70 o
   5   5  25       68.46       70.65     11.24 o
   6   5  25        0.61        1.31     14.03 o
   0   6  25      255.84      210.37     17.00 o
   1   6  25      305.23      312.20      9.60 o
   2   6  25       72.60      102.45     10.14 o
   3   6  25      279.89      266.55     10.95 o
   4   6  25       77.94       80.10     11.98 o
   5   6  25       18.64       10.93      8.30 o
   6   6  25       69.74       56.97     11.37 o
   0   7  25        0.95       59.82     17.13 o
   1   7  25      264.72      272.72     12.44 o
   2   7  25       57.37       48.48      9.62 o
   3   7  25       23.74       24.12      6.16 o
   4   7  25       92.23       91.31      9.58 o
   5   7  25       10.64       21.94      7.43 o
   6   7  25        9.94       14.46     13.50 o
   0   8  25      146.20      144.18     13.04 o
   1   8  25      919.47      815.49     17.99 o
   2   8  25        3.29       14.81      5.64 o
   3   8  25       34.91       36.76      9.13 o
   4   8  25       73.09      101.57     10.54 o
   5   8  25       29.19       54.15     10.14 o
   6   8  25        6.70        6.07     10.01 o
   0   9  25      216.52      237.19     14.19 o
   1   9  25       73.42      105.86     10.76 o
   2   9  25       11.43        9.57      5.68 o
   3   9  25        0.50       10.49      5.68 o
   4   9  25       14.41        9.57      8.26 o
   5   9  25       58.71       66.14     11.23 o
   6   9  25       14.36       76.34     15.69 o
   0  10  25       36.28       44.50      9.48 o
   1  10  25       70.64       86.18      7.78 o
   2  10  25      135.94      132.34      8.18 o
   3  10  25       16.24       14.46      6.99 o
   4  10  25       36.15       36.23      8.83 o
   5  10  25      153.13      145.64     11.59 o
   6  10  25        0.03       44.48     20.06 o
   0  11  25       28.03       33.52     12.11 o
   1  11  25       23.69       11.32      7.04 o
   2  11  25       24.54       30.94      6.99 o
   3  11  25       20.18       22.33      9.09 o
   4  11  25        1.72        7.86      8.78 o
   5  11  25       26.78       21.33     10.45 o
   0  12  25       17.23       27.97      9.31 o
   1  12  25      205.73      190.69      9.81 o
   2  12  25       75.15       86.96      8.57 o
   3  12  25        0.93       15.77      8.78 o
   4  12  25       55.73       62.47     10.88 o
   5  12  25       37.17       28.41      8.70 o
   0  13  25        3.70        5.29     11.84 o
   1  13  25       17.00       34.52      7.87 o
   2  13  25       19.88       24.95      7.12 o
   3  13  25       13.34       17.48     11.36 o
   4  13  25        3.54        5.29     10.57 o
   5  13  25       23.91        3.93      9.61 o
   0  14  25        6.72       16.12     10.05 o
   1  14  25      129.38      108.05      8.27 o
   2  14  25       37.76       46.72      8.00 o
   3  14  25       11.41       45.88      9.92 o
   4  14  25       30.84       20.98      9.57 o
   0  15  25        2.54       -9.18      9.61 o
   1  15  25        0.35        5.29      7.86 o
   2  15  25        5.88       11.75      7.47 o
   3  15  25       63.91       66.49     11.93 o
   4  15  25        9.14       17.48     13.11 o
   0  16  25       38.80       42.83     11.76 o
   1  16  25       83.33       89.33      9.49 o
   2  16  25       28.69       20.02     10.49 o
   3  16  25       18.53       27.09      8.70 o
   0  17  25        8.71       13.55     13.55 o
   1  17  25       10.90       31.37      8.65 o
   2  17  25       39.41       27.10     13.07 o
   3  17  25        3.81       -5.68     14.46 o
   0  18  25        1.53        6.51     10.88 o
   1  18  25       50.09       49.92      8.87 o
   2  18  25       16.87       13.07     17.09 o
   0   0  26        0.03       13.98     10.01 o
   1   0  26      102.29      121.95     11.07 o
   2   0  26      370.46      366.38     24.03 o
   3   0  26        5.75        6.51      8.30 o
   4   0  26       74.27       59.86     10.01 o
   5   0  26        1.03       -1.31     19.75 o
   6   0  26        6.28       34.00     14.38 o
   0   1  26       68.65       84.65     11.54 o
   1   1  26        4.05       22.33      6.12 o
   2   1  26      511.34      536.24     13.57 o
   3   1  26       45.27       45.90      6.51 o
   4   1  26       18.96       17.83      6.16 o
   5   1  26       16.01       67.17     14.73 o
   6   1  26       16.40       22.72     13.15 o
   0   2  26       65.79       68.21     16.92 o
   1   2  26       97.89       85.81      6.95 o
   2   2  26       99.84      117.83      7.70 o
   3   2  26      105.50      111.09      8.40 o
   4   2  26       56.23       56.35      6.91 o
   5   2  26        3.05       30.67     13.89 o
   6   2  26       46.34       88.12     14.51 o
   0   3  26       46.02       28.41      7.78 o
   1   3  26      202.88      183.28      9.06 o
   2   3  26       47.67       52.33      7.56 o
   3   3  26      244.57      239.83      9.72 o
   4   3  26        2.38       13.55      5.68 o
   5   3  26        5.56       54.75     12.37 o
   6   3  26       86.88       59.86     15.22 o
   0   4  26      154.47      159.64     10.07 o
   1   4  26      496.14      450.63     13.35 o
   2   4  26        6.80        5.29      7.04 o
   3   4  26      373.82      349.66     11.75 o
   4   4  26       83.50       94.97     10.19 o
   5   4  26        8.74       -3.93     13.55 o
   6   4  26       22.21       37.50     15.38 o
   0   5  26      384.94      339.68     16.98 o
   1   5  26      214.34      227.61      9.46 o
   2   5  26       37.98       31.86      6.60 o
   3   5  26      126.45      139.16      9.89 o
   4   5  26       13.49       29.32      9.53 o
   5   5  26       46.97       38.82      8.87 o
   6   5  26        5.52       10.09     10.88 o
   0   6  26      189.88      217.57     18.52 o
   1   6  26      299.75      266.62     10.25 o
   2   6  26      115.57      103.76      8.97 o
   3   6  26      125.60       99.52      7.52 o
   4   6  26       61.56       61.47      7.56 o
   5   6  26       67.47       48.48      8.44 o
   6   6  26        1.63       13.98     11.71 o
   0   7  26       71.31       36.77     17.01 o
   1   7  26      353.85      340.32     13.15 o
   2   7  26       72.57       42.02      7.87 o
   3   7  26       72.42       69.61      7.00 o
   4   7  26       27.12       35.49      9.70 o
   5   7  26       39.38       45.89     11.06 o
   6   7  26        2.01        8.30     13.98 o
   0   8  26      108.08       85.47     10.85 o
   1   8  26       17.41        9.18      6.07 o
   2   8  26       69.23       56.05      6.91 o
   3   8  26       50.71       40.13      6.91 o
   4   8  26       33.97       25.39     10.53 o
   5   8  26       23.61        8.30      9.18 o
   6   8  26        4.74       21.93      9.96 o
   0   9  26      109.59       97.01      9.49 o
   1   9  26        5.93       13.98      6.55 o
   2   9  26       28.82       36.76     10.14 o
   3   9  26       52.41       58.88      7.04 o
   4   9  26       48.27       47.60      8.65 o
   5   9  26       20.40       27.97      8.83 o
   0  10  26        0.27       38.80     11.71 o
   1  10  26       13.03       19.62      8.35 o
   2  10  26       66.12       68.55      7.96 o
   3  10  26       54.01       76.02     13.51 o
   4  10  26       22.50       59.52     10.97 o
   5  10  26       11.57       21.32     11.41 o
   0  11  26        0.95        3.10      9.18 o
   1  11  26       53.43       44.20      6.69 o
   2  11  26        1.84        9.57      5.68 o
   3  11  26       48.59       66.49     11.23 o
   4  11  26       42.98       31.38     10.05 o
   5  11  26       90.04       68.91     10.76 o
   0  12  26        9.94       20.97     12.24 o
   1  12  26      105.80      122.37      9.27 o
   2  12  26       28.15       40.64     10.14 o
   3  12  26       24.97       35.01      8.39 o
   4  12  26       16.50       54.14     11.71 o
   5  12  26       18.17        6.51      8.74 o
   0  13  26        3.09       42.25     13.06 o
   1  13  26        5.12       26.65      7.78 o
   2  13  26       40.60       45.02      8.70 o
   3  13  26        8.76       30.94     10.92 o
   4  13  26       68.90       55.08     12.11 o
   0  14  26       40.64       61.15     11.76 o
   1  14  26       47.74       25.79      9.57 o
   2  14  26       73.56       94.13     10.14 o
   3  14  26        2.03       45.00     11.49 o
   4  14  26        7.14       23.51     11.75 o
   0  15  26        2.96       26.22     10.49 o
   1  15  26       85.66      113.29     10.67 o
   2  15  26       54.31       46.73     12.28 o
   3  15  26       22.01       32.34     11.89 o
   0  16  26        0.58       29.76     11.84 o
   1  16  26        3.97       11.75      9.18 o
   2  16  26       30.53       54.15     12.32 o
   3  16  26       32.88       35.75     12.98 o
   0  17  26        0.03       -3.93     16.21 o
   1  17  26      123.64      103.31     10.63 o
   2  17  26       11.06        1.31      8.78 o
   0  18  26       42.73       46.72     19.71 o
   1   0  27        0.20       32.81      9.57 o
   2   0  27        2.18       14.81      8.35 o
   3   0  27        2.23       10.49     10.01 o
   4   0  27       23.83       18.36      8.78 o
   5   0  27        4.92        2.18     19.75 o
   6   0  27       11.22       26.66     14.90 o
   0   1  27        0.38       20.01      9.53 o
   1   1  27      922.06      880.40     19.93 o
   2   1  27       49.49       45.03      7.30 o
   3   1  27       83.03       66.86      7.52 o
   4   1  27      298.09      254.37      9.33 o
   5   1  27       27.69       47.59     15.30 o
   6   1  27       14.81       23.51     10.97 o
   0   2  27        0.01       18.70      9.22 o
   1   2  27        2.67       16.95      7.38 o
   2   2  27       11.93       13.07      7.43 o
   3   2  27       15.34       24.56      6.21 o
   4   2  27       18.35       43.66      6.90 o
   5   2  27        5.77       34.00     15.60 o
   6   2  27       14.64       16.61     10.92 o
   0   3  27        0.30       30.24      8.74 o
   1   3  27       86.13       89.34      7.92 o
   2   3  27      126.21      108.49      8.71 o
   3   3  27      178.60      200.58      9.50 o
   4   3  27      321.85      340.13     13.89 o
   5   3  27       68.39      104.10     17.05 o
   6   3  27       69.00       91.72     12.81 o
   0   4  27       22.56       30.94      9.05 o
   1   4  27       11.25       27.53      7.04 o
   2   4  27        4.96       16.95      6.03 o
   3   4  27       36.28       16.96      6.03 o
   4   4  27        9.80       26.66      8.22 o
   5   4  27        4.56       16.12     15.25 o
   6   4  27        5.72       46.71     15.73 o
   0   5  27       21.83        8.30      7.82 o
   1   5  27       38.61       66.48      7.52 o
   2   5  27       94.26       93.33      8.48 o
   3   5  27      148.03      147.71      8.14 o
   4   5  27      127.65      124.27     10.28 o
   5   5  27       37.47       30.25     11.01 o
   6   5  27      207.17      220.02     18.60 o
   0   6  27       62.31       32.83      9.57 o
   1   6  27       22.08       35.49      9.22 o
   2   6  27       25.94       31.38      6.56 o
   3   6  27       18.38       28.41      6.90 o
   4   6  27       14.52       22.33      9.09 o
   5   6  27       16.40       20.01     15.34 o
   6   6  27        1.85       -2.18     10.53 o
   0   7  27      138.69      155.41     12.51 o
   1   7  27      105.58       87.78      8.62 o
   2   7  27      166.80      132.86      7.70 o
   3   7  27       31.75       35.75      7.52 o
   4   7  27       55.60       67.19     11.67 o
   5   7  27       22.63        1.31     10.53 o
   6   7  27       81.77       58.89     12.20 o
   0   8  27       15.76        7.39      7.82 o
   1   8  27       33.24       37.50      8.22 o
   2   8  27       18.49       24.95      7.52 o
   3   8  27        3.75       -2.18      7.87 o
   4   8  27       18.37       57.25      9.48 o
   5   8  27        1.75        1.31      8.78 o
   0   9  27      132.63      119.21     11.86 o
   1   9  27       64.76       65.14     10.14 o
   2   9  27      173.61      150.80      8.23 o
   3   9  27        3.95       15.29      9.13 o
   4   9  27      119.57      103.75     14.91 o
   5   9  27       10.36       15.77     10.14 o
   0  10  27        5.58       20.97     10.53 o
   1  10  27       16.07       23.12      7.04 o
   2  10  27        6.43       17.48      6.64 o
   3  10  27       34.83       52.01     10.53 o
   4  10  27        9.07       27.53     10.97 o
   5  10  27       54.25       61.46     10.19 o
   0  11  27       57.70       89.31     14.60 o
   1  11  27       79.94       95.76     11.46 o
   2  11  27       55.07       65.48     10.49 o
   3  11  27       15.59       22.33      8.70 o
   4  11  27       38.42       21.94      8.83 o
   5  11  27       22.14       22.72     13.55 o
   0  12  27        4.13       16.95     10.01 o
   1  12  27        5.78       22.72      6.99 o
   2  12  27       38.04       43.66      9.97 o
   3  12  27       29.46       73.12     11.45 o
   4  12  27        1.56       -9.92      9.92 o
   0  13  27        5.35       -1.75     13.94 o
   1  13  27       39.60       58.22      8.00 o
   2  13  27       10.90       30.24     11.01 o
   3  13  27        8.65       11.32     10.97 o
   4  13  27        3.25        5.29      9.22 o
   0  14  27       20.21       27.09     14.38 o
   1  14  27       16.14       20.01      7.87 o
   2  14  27       81.59       74.20      8.66 o
   3  14  27        5.78       20.97     13.02 o
   0  15  27        4.78       -4.81     14.86 o
   1  15  27       76.62       66.50      8.18 o
   2  15  27       90.71       86.18     11.28 o
   3  15  27       21.24       40.64     11.71 o
   0  16  27       49.06       77.85     15.87 o
   1  16  27        7.53       23.12      7.82 o
   2  16  27       55.47       13.99     10.97 o
   0  17  27       12.97       13.98     14.38 o
   1  17  27       16.81       49.90     13.59 o
   0   0  28       33.70       24.13     16.22 o
   1   0  28        4.55        3.93      8.70 o
   2   0  28       26.99       35.75     11.76 o
   3   0  28       22.42        4.81      8.35 o
   4   0  28       30.50       27.10      9.57 o
   5   0  28        5.58      -15.21     15.21 o
   6   0  28        0.72      -22.20     22.20 o
   0   1  28      109.82      103.31     11.07 o
   1   1  28       79.73       96.99      8.22 o
   2   1  28        8.39       29.76      7.52 o
   3   1  28      134.21      121.97      8.31 o
   4   1  28       50.73       42.01      7.04 o
   5   1  28       10.32       18.35     10.92 o
   6   1  28      116.50      116.47     17.58 o
   0   2  28       80.38       93.31     10.89 o
   1   2  28       22.98       31.86      7.30 o
   2   2  28       79.64       60.17      7.48 o
   3   2  28       21.01       13.55      6.90 o
   4   2  28       67.02       64.14      9.05 o
   5   2  28       18.00        7.39     12.63 o
   6   2  28       53.00       42.01     14.08 o
   0   3  28       62.09       79.70      9.71 o
   1   3  28       15.48       40.12      7.95 o
   2   3  28       69.68       76.38      8.04 o
   3   3  28        6.66       21.32      6.55 o
   4   3  28       10.60       25.78      9.13 o
   5   3  28       28.58       52.01     16.61 o
   6   3  28       51.69       67.18     14.03 o
   0   4  28       52.86       65.14     10.14 o
   1   4  28       49.20       56.35      8.17 o
   2   4  28        9.30       46.71      8.00 o
   3   4  28       18.96       24.12      6.16 o
   4   4  28       88.78      105.86     11.63 o
   5   4  28       44.22       25.40     15.82 o
   6   4  28       55.72      107.97     16.96 o
   0   5  28        6.18       21.32      9.09 o
   1   5  28      118.47      134.25     11.64 o
   2   5  28      249.82      247.66     10.55 o
   3   5  28       39.90       46.46      7.12 o
   4   5  28      110.10       94.56     10.98 o
   5   5  28       22.24       28.41     14.03 o
   0   6  28      102.23      108.46     11.76 o
   1   6  28       92.92      108.89      9.62 o
   2   6  28       25.31       34.00      7.08 o
   3   6  28       68.51       58.24      8.00 o
   4   6  28      101.19       80.12      9.75 o
   5   6  28       51.04       86.16     16.30 o
   0   7  28       51.56       74.18     11.54 o
   1   7  28       34.39       37.28      6.64 o
   2   7  28       86.10       91.30      8.79 o
   3   7  28      122.01      151.21      9.75 o
   4   7  28       38.96       30.95     10.01 o
   5   7  28        2.92       24.56     11.40 o
   0   8  28        6.27       17.83     10.40 o
   1   8  28      172.53      180.91     16.32 o
   2   8  28        1.19       13.06      6.95 o
   3   8  28       11.66       33.30      8.70 o
   4   8  28       95.51       96.20     11.06 o
   5   8  28       20.71        4.81     10.93 o
   0   9  28       17.23       14.46      8.74 o
   1   9  28       20.29       24.56      7.04 o
   2   9  28       51.49       50.84      9.22 o
   3   9  28       33.07       27.10     10.01 o
   4   9  28       41.80       82.70     14.82 o
   5   9  28       22.51        5.68     10.05 o
   0  10  28      236.12      226.98     27.10 o
   1  10  28        0.65        6.51      9.61 o
   2  10  28       11.69       12.63      6.99 o
   3  10  28       28.93       76.00     15.69 o
   4  10  28       92.03       74.95     10.49 o
   0  11  28       26.85       41.47     11.06 o
   1  11  28       50.23       52.32      9.66 o
   2  11  28        3.65       -8.30     12.67 o
   3  11  28       62.29       84.24     10.75 o
   4  11  28       26.84       36.23     10.05 o
   0  12  28      106.55       91.75     14.83 o
   1  12  28       21.36       33.30     10.62 o
   2  12  28        0.99       10.09     11.84 o
   3  12  28       51.44       44.50     10.05 o
   4  12  28        1.01        1.31      7.86 o
   0  13  28       79.43       86.57     14.78 o
   1  13  28      202.03      204.79     10.20 o
   2  13  28       36.45       43.36      8.00 o
   3  13  28        8.44       40.11     10.57 o
   0  14  28       11.17       -5.29     14.90 o
   1  14  28       23.67       24.56      7.87 o
   2  14  28       95.13       89.73     13.86 o
   3  14  28       27.19       36.23     10.05 o
   0  15  28       44.45       45.33     12.68 o
   1  15  28       94.10       92.53      9.66 o
   2  15  28        8.37       32.82     12.19 o
   0  16  28        0.93        3.93     15.29 o
   1  16  28        4.07       10.09     11.40 o
   1   0  29       57.82       46.47     12.24 o
   2   0  29      282.01      234.72     14.76 o
   3   0  29      171.43      170.40     14.18 o
   4   0  29        3.31       -8.21      8.21 o
   5   0  29      103.53      163.77     26.24 o
   0   1  29        1.66       -3.93      7.47 o
   1   1  29        9.56        4.81      7.91 o
   2   1  29       16.84       31.38      7.52 o
   3   1  29       17.43       21.33      7.91 o
   4   1  29       11.70       34.52      9.09 o
   5   1  29        6.23       32.82     13.63 o
   0   2  29        0.36       10.09      9.18 o
   1   2  29        3.01        2.58      8.26 o
   2   2  29      230.79      234.61     10.25 o
   3   2  29      155.18      163.86     10.19 o
   4   2  29        5.05        5.29      8.35 o
   5   2  29       72.49       68.90     13.90 o
   0   3  29        0.17        6.95      8.69 o
   1   3  29       17.44       34.00      7.30 o
   2   3  29        0.14       11.32      7.03 o
   3   3  29        1.81        7.86      8.30 o
   4   3  29        0.31       -6.51      8.30 o
   5   3  29       49.42      103.68     17.44 o
   0   4  29        3.04       -5.68     11.75 o
   1   4  29       15.33       37.28      7.39 o
   2   4  29      129.33      144.14      9.54 o
   3   4  29       31.08       12.63      8.30 o
   4   4  29       14.57       40.64     10.14 o
   5   4  29       42.05       49.35     14.12 o
   0   5  29        2.38       -7.86     10.88 o
   1   5  29       12.12       33.52      7.52 o
   2   5  29        3.57        2.18      7.87 o
   3   5  29       16.71       11.32      6.60 o
   4   5  29       26.39       32.82     11.28 o
   5   5  29       23.90       16.61     11.76 o
   0   6  29      122.47      102.05     11.42 o
   1   6  29        4.74       13.06      6.95 o
   2   6  29       48.49       66.49      9.22 o
   3   6  29       45.36       39.86      7.91 o
   4   6  29       40.97       66.48     10.58 o
   5   6  29      213.73      203.57     19.08 o
   0   7  29       15.44       14.81     10.44 o
   1   7  29       11.59       18.35      7.87 o
   2   7  29        5.23       23.11      7.82 o
   3   7  29        3.86       14.46     10.49 o
   4   7  29        1.36        1.31      9.66 o
   5   7  29       18.49       23.51     13.98 o
   0   8  29       45.01       62.46     12.24 o
   1   8  29      137.44      132.82     11.07 o
   2   8  29       22.95       18.70      7.43 o
   3   8  29       96.66       99.09     12.90 o
   4   8  29       22.59       28.41     12.28 o
   5   8  29      212.54      258.14     27.57 o
   0   9  29        0.18       -4.37     13.11 o
   1   9  29       32.66       51.14      8.65 o
   2   9  29       11.06        8.70      7.04 o
   3   9  29       38.51       34.00     10.97 o
   4   9  29       34.78       44.49     10.05 o
   0  10  29      389.50      388.22     29.72 o
   1  10  29        0.96       13.55     11.36 o
   2  10  29       26.47       41.17     10.18 o
   3  10  29       22.84       39.86     10.58 o
   4  10  29      149.64      170.35     13.12 o
   0  11  29       37.95       51.14     21.50 o
   1  11  29       27.11       45.01      9.27 o
   2  11  29       10.05        4.81      7.91 o
   3  11  29       13.84        3.10     10.92 o
   4  11  29        3.78       15.77     14.46 o
   0  12  29        3.53       15.77     11.80 o
   1  12  29        0.38       12.19      6.99 o
   2  12  29        2.36      -12.28     12.28 o
   3  12  29        2.25       21.93     13.11 o
   0  13  29       91.13       88.15     13.34 o
   1  13  29       18.03       20.58      8.35 o
   2  13  29       18.80       22.72     11.76 o
   3  13  29       20.54       50.82     13.72 o
   0  14  29      143.14      189.41     17.28 o
   1  14  29        6.39        1.75      7.82 o
   2  14  29        7.79        3.10      9.18 o
   0  15  29      148.90      143.62     15.53 o
   1  15  29       18.47       21.94     10.58 o
   1   0  30      105.31      127.53     14.17 o
   2   0  30      251.16      266.43     17.78 o
   3   0  30        1.41       -6.95     10.01 o
   4   0  30        3.24       24.56     21.54 o
   5   0  30       46.22      105.38     24.91 o
   0   1  30        8.20       16.95     11.71 o
   1   1  30       63.90       76.03      8.39 o
   2   1  30       89.00       85.45      9.66 o
   3   1  30        4.84       18.70      8.30 o
   4   1  30       18.41       14.46      9.70 o
   5   1  30        7.98      -16.56     16.56 o
   0   2  30       16.17       -7.82      7.82 o
   1   2  30      183.48      184.91     10.24 o
   2   2  30       64.35       85.43      9.66 o
   3   2  30       29.09       35.49      8.22 o
   4   2  30       38.55       39.86      9.48 o
   5   2  30       69.45       78.61     12.98 o
   0   3  30        9.13        3.10     10.05 o
   1   3  30      165.66      153.38     10.37 o
   2   3  30       44.70       48.17      8.70 o
   3   3  30       32.95       38.81      8.35 o
   4   3  30       35.91       53.23     10.05 o
   5   3  30       14.89       14.46     15.73 o
   0   4  30      155.86      172.57     13.17 o
   1   4  30       98.92      119.17     10.06 o
   2   4  30       22.57       42.26      8.43 o
   3   4  30       47.54       44.50      7.82 o
   4   4  30      162.02      161.19     11.68 o
   5   4  30       11.14       37.49     16.91 o
   0   5  30        0.91        0.44      8.83 o
   1   5  30       35.95       45.89      9.05 o
   2   5  30       33.63       47.29      8.61 o
   3   5  30       76.87       71.70      8.88 o
   4   5  30       30.30       29.76     10.05 o
   5   5  30       29.40       16.61     13.64 o
   0   6  30        1.48       37.49     12.54 o
   1   6  30       90.79       94.54      9.36 o
   2   6  30       42.23       39.86      9.22 o
   3   6  30      267.77      274.72     14.58 o
   4   6  30       26.94       66.82     12.63 o
   5   6  30       18.73       29.76     23.25 o
   0   7  30       85.25       97.82     14.91 o
   1   7  30       63.13       87.35     10.14 o
   2   7  30       23.06       31.86      7.30 o
   3   7  30       12.60       28.40     10.49 o
   4   7  30        0.22        5.68      8.26 o
   0   8  30       79.28       99.47     12.50 o
   1   8  30       27.70       32.82      7.43 o
   2   8  30       16.30       34.52      8.35 o
   3   8  30       60.23      105.40     14.16 o
   4   8  30       86.09       67.20     11.32 o
   0   9  30       50.80      111.90     15.04 o
   1   9  30      114.33      127.05      9.88 o
   2   9  30       16.52       45.01      8.43 o
   3   9  30       25.33       38.02     11.36 o
   4   9  30       86.69      107.12     10.80 o
   0  10  30        1.04       16.95     11.36 o
   1  10  30      137.02      132.33      9.14 o
   2  10  30      129.55      136.69     10.76 o
   3  10  30       23.45       30.94      9.53 o
   0  11  30       53.45       97.79     23.17 o
   1  11  30       84.19       43.68     11.06 o
   2  11  30        5.69       36.75     10.14 o
   3  11  30        2.38       20.01     10.09 o
   0  12  30      195.59      242.24     18.25 o
   1  12  30       62.84       56.04      9.70 o
   2  12  30       13.09       12.63     15.73 o
   3  12  30       10.28       10.92     13.94 o
   0  13  30        0.44       44.48     23.16 o
   1  13  30        8.45       25.39      7.78 o
   2  13  30       15.45       20.98     13.02 o
   0  14  30      267.31      209.70     16.38 o
   1  14  30        9.85        3.93      9.61 o
   1   0  31       33.98       63.46     11.67 o
   2   0  31       24.05        9.18      8.35 o
   3   0  31       56.87      105.83     12.46 o
   4   0  31        5.94       31.37     22.72 o
   0   1  31        6.64       46.71     13.98 o
   1   1  31      468.00      461.88     14.39 o
   2   1  31       14.83       32.34      6.90 o
   3   1  31      117.72      132.31      8.66 o
   4   1  31       33.45       38.55     16.61 o
   0   2  31        0.80       28.84     13.46 o
   1   2  31        6.38       42.25      8.43 o
   2   2  31       30.60       24.56      8.70 o
   3   2  31       30.17       35.49      8.22 o
   4   2  31        2.66       39.32     13.89 o
   0   3  31      128.97      122.88     14.83 o
   1   3  31      243.84      212.11     10.38 o
   2   3  31        2.06       14.81      8.35 o
   3   3  31      122.28      149.67     10.76 o
   4   3  31      115.51      125.65     10.80 o
   0   4  31        2.20       10.92     10.49 o
   1   4  31        0.67       -3.45      9.57 o
   2   4  31        5.68       17.48      7.87 o
   3   4  31        3.05       -2.58      7.82 o
   4   4  31      109.70      142.57     12.99 o
   0   5  31      115.61      147.66     16.27 o
   1   5  31       79.30      105.42      9.44 o
   2   5  31       11.49       25.78      8.70 o
   3   5  31       18.61       12.19      8.30 o
   4   5  31      365.70      381.49     16.35 o
   0   6  31       28.86       19.27     13.59 o
   1   6  31       20.12       28.84      8.30 o
   2   6  31       11.42       20.01      9.53 o
   3   6  31       80.07       91.29     10.41 o
   4   6  31       67.16       90.49     12.72 o
   0   7  31       14.54       38.54     14.03 o
   1   7  31      116.21      129.90      9.05 o
   2   7  31       31.69       47.59      7.78 o
   3   7  31      188.44      171.50     13.70 o
   4   7  31      313.92      305.41     14.63 o
   0   8  31       35.12       74.91     14.47 o
   1   8  31        6.46       14.81      8.35 o
   2   8  31       29.63       33.52      9.92 o
   3   8  31       26.20       42.00     10.58 o
   4   8  31       17.17       19.27     16.69 o
   0   9  31      120.97      114.20     16.97 o
   1   9  31       50.23       56.04     10.01 o
   2   9  31       18.31       38.54      9.09 o
   3   9  31      146.66       95.02     13.04 o
   0  10  31        0.01        9.18     15.34 o
   1  10  31        0.59       31.37     11.01 o
   2  10  31       20.01       34.52      9.57 o
   3  10  31        0.17       24.95     16.08 o
   0  11  31        4.06        8.70     11.71 o
   1  11  31        4.72       11.75      8.74 o
   2  11  31       32.74       31.86     13.20 o
   0  12  31        6.03       -4.37     15.29 o
   1  12  31        8.58        9.57      8.26 o
   2  12  31        2.77       -4.81     21.45 o
   0   0  32      408.38      467.92     30.78 o
   1   0  32       63.92       79.70     14.95 o
   2   0  32      137.01      170.34     14.17 o
   3   0  32      122.65      150.72     14.39 o
   4   0  32       34.67       59.53     24.82 o
   0   1  32      683.67      735.98     26.15 o
   1   1  32      431.44      442.96     15.00 o
   2   1  32      143.93      172.54     10.46 o
   3   1  32      186.34      213.82     11.64 o
   4   1  32       17.85       39.85     13.46 o
   0   2  32      289.46      304.70     17.52 o
   1   2  32       60.10       39.34      9.70 o
   2   2  32      111.98      140.13     11.37 o
   3   2  32       65.47       68.90      8.70 o
   4   2  32       10.06        1.31     12.32 o
   0   3  32      155.30      195.84     15.79 o
   1   3  32       83.58       94.97     10.19 o
   2   3  32       29.10       30.24      8.26 o
   3   3  32       14.70       45.32      9.57 o
   4   3  32        9.33       30.24     11.71 o
   0   4  32      122.03      126.58     12.73 o
   1   4  32        2.81        1.75      7.82 o
   2   4  32       69.92       56.97      8.83 o
   3   4  32       49.62       66.14     11.23 o
   4   4  32       14.04       11.75      9.61 o
   0   5  32      103.79       74.96     12.33 o
   1   5  32       13.68       13.55      7.87 o
   2   5  32       95.92       83.13     11.06 o
   3   5  32      175.11      198.17     15.31 o
   4   5  32       86.84       49.93     13.90 o
   0   6  32       76.23       70.30     12.99 o
   1   6  32        6.05       27.09      8.70 o
   2   6  32       39.22       52.93     10.97 o
   3   6  32       30.88       51.70     11.71 o
   0   7  32       32.06       32.34      9.96 o
   1   7  32       36.02       68.53      8.65 o
   2   7  32      130.97      138.13     11.81 o
   3   7  32      303.09      296.67     16.60 o
   0   8  32        1.71       20.58     15.38 o
   1   8  32       23.64       67.17     10.97 o
   2   8  32        5.94       -7.87     10.44 o
   3   8  32       27.95        3.93     10.97 o
   0   9  32      129.39      178.02     15.62 o
   1   9  32      109.92      112.88     10.23 o
   2   9  32       10.34       27.97      7.95 o
   3   9  32      157.47      150.23     23.58 o
   0  10  32        7.85       35.48     15.21 o
   1  10  32       15.39       55.37     10.88 o
   2  10  32       31.40       39.86     11.89 o
   0  11  32      180.48      167.68     16.80 o
   1  11  32        3.15       20.58     11.75 o
   1   0  33       13.13       20.98     14.38 o
   2   0  33      215.01      211.42     17.64 o
   3   0  33       15.98       16.12     10.05 o
   0   1  33        0.09       16.12     12.23 o
   1   1  33        3.52       24.12      9.22 o
   2   1  33       36.95       55.38      9.00 o
   3   1  33       18.91       36.75      9.13 o
   0   2  33       76.84       91.73     15.22 o
   1   2  33       32.18       50.22      9.18 o
   2   2  33       76.37       78.61     10.76 o
   3   2  33      132.95      123.35     11.15 o
   0   3  33        4.78        0.00      4.37 o
   1   3  33        7.54       11.32      9.13 o
   2   3  33       10.62       18.35      9.66 o
   3   3  33       23.99       10.49     11.80 o
   0   4  33        0.04       26.65     12.32 o
   1   4  33       44.43       49.92      8.87 o
   2   4  33        1.63       -4.37      9.61 o
   3   4  33       16.39        7.87      8.30 o
   0   5  33        3.65       21.32     14.51 o
   1   5  33        3.07        1.31      8.30 o
   2   5  33       14.44       21.32     10.05 o
   3   5  33       51.19       81.57     12.06 o
   0   6  33       29.62       49.34     16.17 o
   1   6  33      109.72      153.29     11.90 o
   2   6  33       13.08       28.40      8.26 o
   3   6  33      262.36      240.43     17.51 o
   0   7  33        0.32       10.09     14.46 o
   1   7  33       40.01       40.12      8.74 o
   2   7  33       26.70       38.81     10.14 o
   0   8  33        0.53       16.95     13.41 o
   1   8  33       25.42       51.70      9.92 o
   2   8  33       75.56       60.16      9.75 o
   0   9  33       26.36        3.45     12.59 o
   1   9  33       26.80       27.97      9.53 o
   2   9  33        3.55       -3.10     19.75 o
   0  10  33        3.14        0.00      4.37 o
   1  10  33       30.47       58.87     11.89 o
   0   0  34       22.35       49.91     23.03 o
   1   0  34       23.89       14.47     14.95 o
   2   0  34      647.92      676.51     27.23 o
   3   0  34       37.15       58.57     16.96 o
   0   1  34        5.97       -1.31     14.90 o
   1   1  34        8.37       23.12      8.65 o
   2   1  34       97.33      115.53      9.88 o
   3   1  34        2.13        9.18     11.40 o
   0   2  34      123.14      135.68     17.54 o
   1   2  34      114.71      133.74     10.63 o
   2   2  34      137.00      149.69     11.77 o
   3   2  34      118.00      126.57     19.29 o
   0   3  34       29.88       19.62     14.47 o
   1   3  34        9.33       27.97     10.40 o
   2   3  34       26.78       25.39      8.22 o
   3   3  34       82.23       90.51     19.11 o
   0   4  34      111.98       85.81     12.77 o
   1   4  34       28.25       30.94      9.05 o
   2   4  34        4.39       -8.70      9.61 o
   0   5  34       26.26        9.18     12.67 o
   1   5  34       16.22       41.16     10.18 o
   2   5  34        2.68       24.12     10.49 o
   0   6  34       13.38       45.01     16.26 o
   1   6  34      171.53      173.66     12.69 o
   2   6  34        5.38       43.35     11.01 o
   0   7  34        2.51        7.38     15.21 o
   1   7  34       39.06       58.87     10.58 o
   0   8  34      123.94      111.09     14.13 o
   1   8  34      107.15      121.44     14.30 o
   1   0  35       21.83       14.81     12.72 o
   2   0  35        0.72      -12.71     12.71 o
   0   1  35       23.19       33.30     15.21 o
   1   1  35       35.57       56.34     10.05 o
   2   1  35       51.98       44.50      9.22 o
   0   2  35        1.34       12.19     10.49 o
   1   2  35        7.61       27.97      9.96 o
   2   2  35       11.34       21.32      9.09 o
   0   3  35       23.34      104.05     17.04 o
   1   3  35        6.71       25.78      9.96 o
   2   3  35       34.38       50.83     13.72 o
   0   4  35        0.23       -8.30     16.17 o
   1   4  35        2.57       16.12     10.05 o
   0   5  35        1.85       52.00     15.69 o
   1   5  35       68.47       66.49      9.88 o
   0   6  35        0.00       13.06     13.46 o
 
